# Supplementary material for: Alexithymia and emotional reactions to odors
Source: Sci Rep. 2017 Oct 26;7:14097. doi: 10.1038/s41598-017-14404-x (PMC5658372; doi:10.1038/s41598-017-14404-x)
Supplement: Supplementary file 2 — Supplementary Information [file 41598_2017_14404_MOESM2_ESM.csv]

	Subject	Sex	Age	Group	Group2	Group3	Threshold	Identification	BVAQ	X	AFF	COGN	B1	B2	B3	B4	B5	BDI	OAS	VVIQ	VOIQ	Tas.20	gtas	F1	F2	F3	Group_REV	Group_REV2	Block	Procedure.Block.	Trial	Blanck9.OnsetTime	ITI	Odor	OlfClass	Question.Trial.	rating1	Rating1.RT	GSR_baseline_start_of_file	GSR_odour_total_peak	GSR_odour_risetime_to_peak_total	rej_GSR_odour	Amplitude.0.01	Totalpeak_log
1	1	F	21	HA	1	1	10.25	15	63	1	29	34	15	13	10	16	9	14	121	64	38	64	1	23	23	18	1	5	61	Block4	1	1490593	6200	NoOdor	1	3	6	4370	1.5544	0.41801	8869.1406	0	0.418	0.152
2	1	F	21	HA	1	1	10.25	15	63	1	29	34	15	13	10	16	9	14	121	64	38	64	1	23	23	18	1	5	61	Block4	2	1510591	6400	NoOdor	1	2	8	3137	1.5544	0.015703	7182.1289	0	0.016	0.007
3	1	F	21	HA	1	1	10.25	15	63	1	29	34	15	13	10	16	9	14	121	64	38	64	1	23	23	18	1	5	61	Block4	3	1529122	6180	NoOdor	1	1	6	3730	1.5544	-0.0079043	0.48828	0	NA	NA
7	3	F	22	HA	1	1	8.25	14	57	1	20	37	14	8	12	12	11	7	117	66	64	52	2	20	12	20	2	5	61	Block4	1	1193652	6200	NoOdor	1	3	1	2843	3.99	1.4555	9321.7773	0	1.456	0.39
8	3	F	22	HA	1	1	8.25	14	57	1	20	37	14	8	12	12	11	7	117	66	64	52	2	20	12	20	2	5	61	Block4	2	1212116	6400	NoOdor	1	2	5	3909	3.99	0.26336	9221.1914	0	0.263	0.102
9	3	F	22	HA	1	1	8.25	14	57	1	20	37	14	8	12	12	11	7	117	66	64	52	2	20	12	20	2	5	61	Block4	3	1231430	6180	NoOdor	1	1	1	1704	3.99	1.5398	9239.2578	0	1.54	0.405
10	4	F	29	LA	2	2	9	14	38	2	24	14	6	15	4	9	4	8.75	138	77	65	29	3	11	6	12	1	5	62	Block4	1	1514540	6200	NoOdor	1	3	4	3213	NA	1.2634	7978.0273	0	1.263	0.355
11	4	F	29	LA	2	2	9	14	38	2	24	14	6	15	4	9	4	8.75	138	77	65	29	3	11	6	12	1	5	62	Block4	2	1533154	6180	NoOdor	1	1	1	2459	NA	0.67844	12000	0	0.678	0.225
12	4	F	29	LA	2	2	9	14	38	2	24	14	6	15	4	9	4	8.75	138	77	65	29	3	11	6	12	1	5	62	Block4	3	1551234	6400	NoOdor	1	2	6	2692	NA	2.1404	7409.1797	0	2.14	0.497
13	5	M	23	MA	3	2	10.75	14	43	2	13	30	16	5	7	8	7	4	120	62	68	48	3	9	18	21	2	5	59	Block4	1	768051	6400	NoOdor	1	2	NA	0	2.0039	0.029998	3920.8984	0	0.03	0.013
14	5	M	23	MA	3	2	10.75	14	43	2	13	30	16	5	7	8	7	4	120	62	68	48	3	9	18	21	2	5	59	Block4	2	788967	6200	NoOdor	1	3	3	4647	2.0039	-0.0036619	0.48828	0	NA	NA
15	5	M	23	MA	3	2	10.75	14	43	2	13	30	16	5	7	8	7	4	120	62	68	48	3	9	18	21	2	5	59	Block4	3	809015	6180	NoOdor	1	1	3	1848	2.0039	-0.0069149	0.48828	0	NA	NA
16	6	F	19	HA	1	1	5.75	14	55	1	22	33	11	13	10	9	12	13	111	70	46	70	1	19	21	30	1	5	61	Block4	1	1033395	6400	NoOdor	1	2	1	2272	3.739	-0.0073242	0.48828	0	NA	NA
17	6	F	19	HA	1	1	5.75	14	55	1	22	33	11	13	10	9	12	13	111	70	46	70	1	19	21	30	1	5	61	Block4	2	1051075	6180	NoOdor	1	1	1	1387	3.739	-0.0064635	0.48828	0	NA	NA
18	6	F	19	HA	1	1	5.75	14	55	1	22	33	11	13	10	9	12	13	111	70	46	70	1	19	21	30	1	5	61	Block4	3	1067888	6200	NoOdor	1	3	1	1229	3.739	-0.0052991	0.48828	0	NA	NA
19	7	F	22	LA	4	2	7.5	14	30	2	14	16	7	7	5	7	4	9	83	77	58	29	3	10	8	11	2	5	59	Block4	1	912793	6180	NoOdor	1	1	1	2453	3.306	0.31668	12000	0	0.317	0.119
20	7	F	22	LA	4	2	7.5	14	30	2	14	16	7	7	5	7	4	9	83	77	58	29	3	10	8	11	2	5	59	Block4	2	930673	6200	NoOdor	1	3	4	2292	3.306	0.44209	12000	0	0.442	0.159
21	7	F	22	LA	4	2	7.5	14	30	2	14	16	7	7	5	7	4	9	83	77	58	29	3	10	8	11	2	5	59	Block4	3	948570	6400	NoOdor	1	2	6	2286	3.306	0.26203	12000	0	0.262	0.101
22	8	M	23	MA	2	2	7.5	15	46	2	21	25	8	10	9	11	8	10	102	55	49	42	3	13	8	21	2	5	60	Block4	1	1268919	6200	NoOdor	1	3	1	2063	0.92872	0.070817	12000	0	0.071	0.03
23	8	M	23	MA	2	2	7.5	15	46	2	21	25	8	10	9	11	8	10	102	55	49	42	3	13	8	21	2	5	60	Block4	2	1286382	6180	NoOdor	1	1	1	2663	0.92872	0.10888	8824.707	0	0.109	0.045
24	8	M	23	MA	2	2	7.5	15	46	2	21	25	8	10	9	11	8	10	102	55	49	42	3	13	8	21	2	5	60	Block4	3	1304663	6400	NoOdor	1	2	6	1694	0.92872	0.063352	8693.3594	0	0.063	0.027
25	9	F	22	LA	4	2	8.5	13	35	2	19	16	4	10	7	9	5	15	103	64	24	31	3	11	5	15	2	5	60	Block4	1	2781267	6200	NoOdor	1	3	1	4577	3.3069	0.92326	4839.8438	0	0.923	0.284
26	9	F	22	LA	4	2	8.5	13	35	2	19	16	4	10	7	9	5	15	103	64	24	31	3	11	5	15	2	5	60	Block4	2	2801465	6400	NoOdor	1	2	6	5222	3.3069	0.74767	6198.7305	0	0.748	0.242
27	9	F	22	LA	4	2	8.5	13	35	2	19	16	4	10	7	9	5	15	103	64	24	31	3	11	5	15	2	5	60	Block4	3	2822097	6180	NoOdor	1	1	3	3029	3.3069	0.72952	1955.5664	0	0.73	0.238
28	10	M	23	HA	3	1	9.5	12	57	1	19	38	14	10	12	9	12	16	103	66	63	48	3	17	15	16	1	5	61	Block4	1	1279205	6180	NoOdor	1	1	2	1138	6.0242	0.49315	8486.3281	0	0.493	0.174
29	10	M	23	HA	3	1	9.5	12	57	1	19	38	14	10	12	9	12	16	103	66	63	48	3	17	15	16	1	5	61	Block4	2	1295751	6200	NoOdor	1	3	3	2856	6.0242	-0.015289	0.48828	0	-0.015	0.007
30	10	M	23	HA	3	1	9.5	12	57	1	19	38	14	10	12	9	12	16	103	66	63	48	3	17	15	16	1	5	61	Block4	3	1314232	6400	NoOdor	1	2	3	1501	6.0242	0.12022	8172.8516	0	0.12	0.049
31	11	F	19	HA	3	1	11.5	12	55	1	19	36	15	10	15	9	6	29	121	43	49	70	1	30	21	19	2	5	59	Block4	1	885558	6180	NoOdor	1	1	7	2863	2.4081	1.0952	10320.8008	0	1.095	0.321
32	11	F	19	HA	3	1	11.5	12	55	1	19	36	15	10	15	9	6	29	121	43	49	70	1	30	21	19	2	5	59	Block4	2	903838	6200	NoOdor	1	3	5	3137	2.4081	-0.025135	0.48828	0	-0.025	0.011
33	11	F	19	HA	3	1	11.5	12	55	1	19	36	15	10	15	9	6	29	121	43	49	70	1	30	21	19	2	5	59	Block4	3	922586	6400	NoOdor	1	2	1	1404	2.4081	0.011474	9883.7891	0	0.011	0.005
34	12	F	22	LA	4	2	10.5	13	35	2	19	16	7	9	4	10	5	6	126	50	35	45	3	16	18	11	2	5	62	Block4	1	1591156	6200	NoOdor	1	3	5	2654	0.8104	-0.010985	0.48828	1	-0.011	0.005
35	12	F	22	LA	4	2	10.5	13	35	2	19	16	7	9	4	10	5	6	126	50	35	45	3	16	18	11	2	5	62	Block4	2	1609420	6400	NoOdor	1	2	9	2810	0.8104	-0.010018	0.48828	0	-0.01	0.004
36	12	F	22	LA	4	2	10.5	13	35	2	19	16	7	9	4	10	5	6	126	50	35	45	3	16	18	11	2	5	62	Block4	3	1627634	6180	NoOdor	1	1	1	1644	0.8104	-0.0079107	0.48828	0	NA	NA
37	13	F	18	HA	2	1	9.25	11	57	1	29	28	16	12	5	17	7	9	128	60	32	54	2	18	18	18	1	5	60	Block4	1	1034531	6400	NoOdor	1	2	5	3905	5.1644	0.43522	7239.2578	0	0.435	0.157
38	13	F	18	HA	2	1	9.25	11	57	1	29	28	16	12	5	17	7	9	128	60	32	54	2	18	18	18	1	5	60	Block4	2	1053845	6180	NoOdor	1	1	4	2357	5.1644	0.84864	5073.7305	0	0.849	0.267
39	13	F	18	HA	2	1	9.25	11	57	1	29	28	16	12	5	17	7	9	128	60	32	54	2	18	18	18	1	5	60	Block4	3	1071625	6200	NoOdor	1	3	3	2234	5.1644	-0.04633	0.48828	0	-0.046	0.02
40	14	F	35	HA	1	1	13.25	11	63	1	28	35	15	9	12	19	8	12.26	143	69	25	43.5483871	3	14.37096774	12.62903226	16.56451613	1	5	59	Block4	1	979846	6200	NoOdor	1	3	1	5062	0.93978	0.81422	11907.2266	0	0.814	0.259
41	14	F	35	HA	1	1	13.25	11	63	1	28	35	15	9	12	19	8	12.26	143	69	25	43.5483871	3	14.37096774	12.62903226	16.56451613	1	5	59	Block4	2	1000295	6180	NoOdor	1	1	5	2613	0.93978	0.19005	9981.4453	0	0.19	0.076
42	14	F	35	HA	1	1	13.25	11	63	1	28	35	15	9	12	19	8	12.26	143	69	25	43.5483871	3	14.37096774	12.62903226	16.56451613	1	5	59	Block4	3	1018509	6400	NoOdor	1	2	6	2804	0.93978	-0.0093381	0.48828	0	NA	NA
43	15	M	26	LA	4	2	11.5	13	39	2	16	23	6	5	9	11	8	12	106	49	58	52	2	25	12	15	2	5	59	Block4	1	854856	6180	NoOdor	1	1	7	4085	0.92172	0.14325	12000	0	0.143	0.058
44	15	M	26	LA	4	2	11.5	13	39	2	16	23	6	5	9	11	8	12	106	49	58	52	2	25	12	15	2	5	59	Block4	2	874555	6400	NoOdor	1	2	6	3870	0.92172	0.051963	9559.5703	0	0.052	0.022
45	15	M	26	LA	4	2	11.5	13	39	2	16	23	6	5	9	11	8	12	106	49	58	52	2	25	12	15	2	5	59	Block4	3	893853	6200	NoOdor	1	3	NA	0	0.92172	0.052382	10484.375	0	0.052	0.022
46	16	F	18	HA	1	1	9.5	12	54	1	20	34	13	11	12	9	9	20	116	53	59	64	1	30	22	12	1	5	62	Block4	1	1366098	6180	NoOdor	1	1	1	1623	2.7409	-0.01178	0.48828	0	-0.012	0.005
47	16	F	18	HA	1	1	9.5	12	54	1	20	34	13	11	12	9	9	20	116	53	59	64	1	30	22	12	1	5	62	Block4	2	1383344	6400	NoOdor	1	2	5	3501	2.7409	-0.010324	0.48828	0	-0.01	0.004
48	16	F	18	HA	1	1	9.5	12	54	1	20	34	13	11	12	9	9	20	116	53	59	64	1	30	22	12	1	5	62	Block4	3	1402275	6200	NoOdor	1	3	3	2133	2.7409	-0.008687	0.48828	0	NA	NA
49	17	F	26	MA	2	2	9.25	15	52	1	24	28	11	13	9	11	8	1	101	52	57	47	3	15	13	19	2	5	61	Block4	1	1204656	6400	NoOdor	1	2	5	4293	7.7151	0.96892	10170.4102	0	0.969	0.294
50	17	F	26	MA	2	2	9.25	15	52	1	24	28	11	13	9	11	8	1	101	52	57	47	3	15	13	19	2	5	61	Block4	2	1224371	6200	NoOdor	1	3	1	2562	7.7151	0.56606	7519.043	0	0.566	0.195
51	17	F	26	MA	2	2	9.25	15	52	1	24	28	11	13	9	11	8	1	101	52	57	47	3	15	13	19	2	5	61	Block4	3	1242335	6180	NoOdor	1	1	1	2490	7.7151	0.21855	6758.3008	0	0.219	0.086
52	18	M	23	HA	1	1	6	13	53	1	23	30	12	12	9	11	9	2	108	58	62	45	3	11	16	18	2	5	59	Block4	1	2514709	6400	NoOdor	1	2	7	3181	2.9318	1.2056	8677.7344	0	1.206	0.344
53	18	M	23	HA	1	1	7	13	53	1	23	30	12	12	9	11	9	2	108	58	62	45	3	11	16	18	2	5	59	Block4	2	2533307	6180	NoOdor	1	1	3	2068	2.9318	1.0236	5758.7891	0	1.024	0.306
54	18	M	23	HA	1	1	8	13	53	1	23	30	12	12	9	11	9	2	108	58	62	45	3	11	16	18	2	5	59	Block4	3	2550803	6200	NoOdor	1	3	6	2431	2.9318	0.21195	4394.043	0	0.212	0.083
55	19	F	23	HA	2	1	9	14	55	1	26	29	9	14	11	12	9	15	129	62	63	52	2	20	12	20	2	5	59	Block4	1	1037967	6400	NoOdor	1	2	4	3385	1.5014	0.013583	4443.3594	0	0.014	0.006
56	19	F	23	HA	2	1	9	14	55	1	26	29	9	14	11	12	9	15	129	62	63	52	2	20	12	20	2	5	59	Block4	2	1056781	6200	NoOdor	1	3	5	1945	1.5014	-0.004442	0.48828	0	NA	NA
57	19	F	23	HA	2	1	9	14	55	1	26	29	9	14	11	12	9	15	129	62	63	52	2	20	12	20	2	5	59	Block4	3	1074128	6180	NoOdor	1	1	6	4880	1.5014	-0.0057778	0.48828	0	NA	NA
58	20	F	32	HA	1	1	9.25	13	73	1	22	51	19	12	16	10	16	12.26	127	54	60	43.5483871	3	14.37096774	12.62903226	16.56451613	2	5	59	Block4	1	1405534	6180	NoOdor	1	1	2	1879	6.4166	4.3775	7629.8828	0	4.378	0.731
59	20	F	32	HA	1	1	9.25	13	73	1	22	51	19	12	16	10	16	12.26	127	54	60	43.5483871	3	14.37096774	12.62903226	16.56451613	2	5	59	Block4	2	1422830	6200	NoOdor	1	3	2	1348	6.4166	0.41504	3833.4961	0	0.415	0.151
60	20	F	32	HA	1	1	9.25	13	73	1	22	51	19	12	16	10	16	12.26	127	54	60	43.5483871	3	14.37096774	12.62903226	16.56451613	2	5	59	Block4	3	1439810	6400	NoOdor	1	2	6	1727	6.4166	1.6386	5619.1406	0	1.639	0.421
61	21	M	21	HA	3	1	7.75	12	56	1	19	37	16	6	10	13	11	8	126	55	54	42	3	9	14	19	1	5	62	Block4	1	1589833	6180	NoOdor	1	1	NA	0	4.8261	0.90732	9598.6328	0	0.907	0.28
62	21	M	21	HA	3	1	7.75	12	56	1	19	37	16	6	10	13	11	8	126	55	54	42	3	9	14	19	1	5	62	Block4	2	1610965	6400	NoOdor	1	2	3	1784	4.8261	1.1799	7782.2266	0	1.18	0.338
63	21	M	21	HA	3	1	7.75	12	56	1	19	37	16	6	10	13	11	8	126	55	54	42	3	9	14	19	1	5	62	Block4	3	1628178	6200	NoOdor	1	3	3	1399	4.8261	1.18	12000	0	1.18	0.338
64	22	F	24	HA	1	1	7.75	15	55	1	21	34	9	10	14	11	11	19	115.4193548	58	64	52	2	19	14	19	1	5	62	Block4	1	1512041	6200	NoOdor	1	3	1	5621	NA	-0.011588	47.8516	0	-0.012	0.005
65	22	F	24	HA	1	1	7.75	15	55	1	21	34	9	10	14	11	11	19	115.4193548	58	64	52	2	19	14	19	1	5	62	Block4	2	1533274	6400	NoOdor	1	2	1	3699	NA	-0.0051501	492.1875	0	NA	NA
66	22	F	24	HA	1	1	7.75	15	55	1	21	34	9	10	14	11	11	19	115.4193548	58	64	52	2	19	14	19	1	5	62	Block4	3	1552388	6180	NoOdor	1	1	1	1602	NA	0.00080729	1205.5664	0	NA	NA
67	23	F	23	HA	1	1	8.25	13	53	1	22	31	14	9	7	13	10	11	103	62	36	47	3	8	20	19	1	5	60	Block4	1	2640507	6400	NoOdor	1	2	2	1464	4.5658	0.69208	6709.9609	0	0.692	0.228
68	23	F	23	HA	1	1	8.25	13	53	1	22	31	14	9	7	13	10	11	103	62	36	47	3	8	20	19	1	5	60	Block4	2	2657403	6200	NoOdor	1	3	4	2597	4.5658	0.057254	3936.5234	0	0.057	0.024
69	23	F	23	HA	1	1	8.25	13	53	1	22	31	14	9	7	13	10	11	103	62	36	47	3	8	20	19	1	5	60	Block4	3	2675416	6180	NoOdor	1	1	4	2882	4.5658	-0.02256	0.48828	0	-0.023	0.01
70	24	F	35	HA	3	1	8.5	12	55	1	17	38	14	8	13	9	11	1	100	61	60	29	3	7	7	15	1	5	61	Block4	1	1218427	6200	NoOdor	1	3	1	4094	6.5819	4.0804	12000	0	4.08	0.706
71	24	F	35	HA	3	1	8.5	12	55	1	17	38	14	8	13	9	11	1	100	61	60	29	3	7	7	15	1	5	61	Block4	2	1238142	6400	NoOdor	1	2	2	2785	6.5819	1.271	7159.668	0	1.271	0.356
72	24	F	35	HA	3	1	8.5	12	55	1	17	38	14	8	13	9	11	1	100	61	60	29	3	7	7	15	1	5	61	Block4	3	1256339	6180	NoOdor	1	1	1	2542	6.5819	0.71496	8868.1641	0	0.715	0.234
73	25	F	21	HA	1	1	7.5	12	53	1	20	33	14	10	8	10	11	8	115.4193548	68	53	38	3	8	16	14	1	5	61	Block4	1	1297004	6180	NoOdor	1	1	2	3732	5.0026	0.4927	10591.7969	0	0.493	0.174
74	25	F	21	HA	1	1	7.5	12	53	1	20	33	14	10	8	10	11	8	115.4193548	68	53	38	3	8	16	14	1	5	61	Block4	2	1316352	6400	NoOdor	1	2	7	2680	5.0026	0.22342	4386.2305	0	0.223	0.088
75	25	F	21	HA	1	1	7.5	12	53	1	20	33	14	10	8	10	11	8	115.4193548	68	53	38	3	8	16	14	1	5	61	Block4	3	1334466	6200	NoOdor	1	3	5	3082	5.0026	-0.019305	0.48828	0	-0.019	0.008
76	26	F	28	HA	1	1	9.5	14	61	1	23	38	12	13	12	10	14	5	96	39	47	66	1	23	20	23	1	5	59	Block4	1	1697356	6200	NoOdor	1	3	NA	0	2.2484	4.8618	8317.3828	0	4.862	0.768
77	26	F	28	HA	1	1	9.5	14	61	1	23	38	12	13	12	10	14	5	96	39	47	66	1	23	20	23	1	5	59	Block4	2	1718255	6180	NoOdor	1	1	2	3129	2.2484	2.2699	7520.5078	0	2.27	0.515
78	26	F	28	HA	1	1	9.5	14	61	1	23	38	12	13	12	10	14	5	96	39	47	66	1	23	20	23	1	5	59	Block4	3	1737003	6400	NoOdor	1	2	3	3428	2.2484	0.80337	3463.8672	0	0.803	0.256
79	27	F	30	HA	1	1	8.5	11	61	1	26	35	15	13	10	13	10	18	93	53	55	45	3	11	16	18	2	5	61	Block4	1	1945753	6400	NoOdor	1	2	1	2748	3.577	1.1243	8316.8945	0	1.124	0.327
80	27	F	30	HA	1	1	8.5	11	61	1	26	35	15	13	10	13	10	18	93	53	55	45	3	11	16	18	2	5	61	Block4	2	1963916	6180	NoOdor	1	1	1	1679	3.577	0.26654	7961.9141	0	0.267	0.103
81	27	F	30	HA	1	1	8.5	11	61	1	26	35	15	13	10	13	10	18	93	53	55	45	3	11	16	18	2	5	61	Block4	3	1980996	6200	NoOdor	1	3	1	1647	3.577	0.080454	8455.0781	0	0.08	0.034
82	28	M	23	HA	2	1	13.25	13	56	1	27	29	10	10	11	17	8	9	124	66	30	35	3	11	9	15	1	5	59	Block4	1	1082864	6400	NoOdor	1	2	5	4249	5.9546	5.2278	10691.4062	0	5.228	0.794
83	28	M	23	HA	2	1	13.25	13	56	1	27	29	10	10	11	17	8	9	124	66	30	35	3	11	9	15	1	5	59	Block4	2	1102545	6200	NoOdor	1	3	NA	0	5.9546	5.8682	11041.0156	0	5.868	0.837
84	28	M	23	HA	2	1	13.25	13	56	1	27	29	10	10	11	17	8	9	124	66	30	35	3	11	9	15	1	5	59	Block4	3	1123428	6180	NoOdor	1	1	2	1997	5.9546	-0.35516	0.48828	0	-0.355	0.132
85	29	F	24	HA	1	1	7.75	14	55	1	24	31	16	13	7	11	8	17	133	61	58	71	1	27	24	20	2	5	62	Block4	1	1452756	6400	NoOdor	1	2	5	3271	1.5837	0.051025	9805.6641	0	0.051	0.022
86	29	F	24	HA	1	1	7.75	14	55	1	24	31	16	13	7	11	8	17	133	61	58	71	1	27	24	20	2	5	62	Block4	2	1471436	6180	NoOdor	1	1	1	2185	1.5837	0.097477	12000	0	0.097	0.04
87	29	F	24	HA	1	1	7.75	14	55	1	24	31	16	13	7	11	8	17	133	61	58	71	1	27	24	20	2	5	62	Block4	3	1489033	6200	NoOdor	1	3	1	1338	1.5837	0.086566	11878.418	0	0.087	0.036
88	30	F	21	HA	1	1	9.5	14	82	1	37	45	19	18	14	19	12	12	96	53	54	60	2	9	22	29	2	5	59	Block4	1	637838	6200	NoOdor	1	3	2	2107	3.665	2.652	8871.0938	1	2.652	0.563
89	30	F	21	HA	1	1	9.5	14	82	1	37	45	19	18	14	19	12	12	96	53	54	60	2	9	22	29	2	5	59	Block4	2	655568	6400	NoOdor	1	2	5	2909	3.665	-0.071865	0.48828	0	-0.072	0.03
90	30	F	21	HA	1	1	9.5	14	82	1	37	45	19	18	14	19	12	12	96	53	54	60	2	9	22	29	2	5	59	Block4	3	673865	6180	NoOdor	1	1	2	2097	3.665	-0.049409	0.48828	0	-0.049	0.021
91	31	F	28	LA	4	2	8.25	13	36	2	16	20	9	10	5	6	6	7	111	53	60	25	3	7	7	11	2	5	61	Block4	1	1445544	6200	NoOdor	1	3	3	1830	6.1365	0.06154	4334.4727	0	0.062	0.026
92	31	F	28	LA	4	2	8.25	13	36	2	16	20	9	10	5	6	6	7	111	53	60	25	3	7	7	11	2	5	61	Block4	2	1462791	6180	NoOdor	1	1	2	1724	6.1365	-0.031324	0.48828	0	-0.031	0.013
93	31	F	28	LA	4	2	8.25	13	36	2	16	20	9	10	5	6	6	7	111	53	60	25	3	7	7	11	2	5	61	Block4	3	1480137	6400	NoOdor	1	2	3	2362	6.1365	-0.027433	0.48828	0	-0.027	0.012
94	32	F	23	LA	4	2	7.25	13	40	2	15	25	9	6	7	9	9	2	104	57	50	34	3	14	11	9	2	5	61	Block4	1	1149345	6200	NoOdor	1	3	2	2655	4.9338	0.69121	4968.2617	0	0.691	0.228
95	32	F	23	LA	4	2	7.25	13	40	2	15	25	9	6	7	9	9	2	104	57	50	34	3	14	11	9	2	5	61	Block4	2	1167409	6180	NoOdor	1	1	2	2247	4.9338	-0.047808	0.48828	0	-0.048	0.02
96	32	F	23	LA	4	2	7.25	13	40	2	15	25	9	6	7	9	9	2	104	57	50	34	3	14	11	9	2	5	61	Block4	3	1185289	6400	NoOdor	1	2	5	2570	4.9338	-0.039698	0.48828	0	-0.04	0.017
97	33	F	30	LA	4	2	9.25	14	42	2	16	26	11	5	9	11	6	24	119	65	66	47	3	13	13	21	1	5	61	Block4	1	1128270	6200	NoOdor	1	3	5	3210	4.7599	1.4469	7401.3672	0	1.447	0.389
98	33	F	30	LA	4	2	9.25	14	42	2	16	26	11	5	9	11	6	24	119	65	66	47	3	13	13	21	1	5	61	Block4	2	1147085	6400	NoOdor	1	2	5	2457	4.7599	2.0271	7141.6016	0	2.027	0.481
99	33	F	30	LA	4	2	9.25	14	42	2	16	26	11	5	9	11	6	24	119	65	66	47	3	13	13	21	1	5	61	Block4	3	1164948	6180	NoOdor	1	1	2	2329	4.7599	-0.068805	0.48828	0	-0.069	0.029
100	34	F	25	LA	4	2	8.5	14	37	2	13	24	12	6	6	7	6	10	138	64	49	32	3	14	6	12	1	5	61	Block4	1	1521217	6180	NoOdor	1	1	2	2042	0.52268	0.11584	11438.9648	0	0.116	0.048
101	34	F	25	LA	4	2	8.5	14	37	2	13	24	12	6	6	7	6	10	138	64	49	32	3	14	6	12	1	5	61	Block4	2	1538880	6400	NoOdor	1	2	8	1364	0.52268	-0.0037139	0.48828	0	NA	NA
102	34	F	25	LA	4	2	8.5	14	37	2	13	24	12	6	6	7	6	10	138	64	49	32	3	14	6	12	1	5	61	Block4	3	1555660	6200	NoOdor	1	3	6	2099	0.52268	-0.0037439	0.48828	0	NA	NA
103	35	F	24	LA	4	2	9.25	13	39	2	15	24	9	5	7	10	8	1	100	61	60	29	3	7	7	15	2	5	60	Block4	1	1605832	6180	NoOdor	1	1	6	4100	3.8899	0.68184	3469.2383	0	0.682	0.226
104	35	F	24	LA	4	2	9.25	13	39	2	15	24	9	5	7	10	8	1	100	61	60	29	3	7	7	15	2	5	60	Block4	2	1625564	6400	NoOdor	1	2	4	4306	3.8899	-0.052063	0.48828	0	-0.052	0.022
105	35	F	24	LA	4	2	9.25	13	39	2	15	24	9	5	7	10	8	1	100	61	60	29	3	7	7	15	2	5	60	Block4	3	1645295	6200	NoOdor	1	3	3	5779	3.8899	-0.03846	0.48828	0	-0.038	0.016
106	36	F	24	LA	4	2	9	14	36	2	19	17	5	10	7	9	5	11	132	59	62	35	3	15	7	13	2	5	60	Block4	1	1556643	6180	NoOdor	1	1	2	1788	1.3904	0.45457	8768.5547	0	0.455	0.163
107	36	F	24	LA	4	2	9	14	36	2	19	17	5	10	7	9	5	11	132	59	62	35	3	15	7	13	2	5	60	Block4	2	1573856	6200	NoOdor	1	3	1	2825	1.3904	-0.0066884	0.48828	0	NA	NA
108	36	F	24	LA	4	2	9	14	36	2	19	17	5	10	7	9	5	11	132	59	62	35	3	15	7	13	2	5	60	Block4	3	1592303	6400	NoOdor	1	2	2	3549	1.3904	-0.012734	0.48828	0	-0.013	0.005
109	37	M	29	MA	2	2	11.25	14	48	2	22	26	11	10	7	12	8	4	120	61	60	34	3	8	12	14	2	5	59	Block4	1	1338303	6180	NoOdor	1	1	4	2152	7.1401	0.71621	7696.2891	0	0.716	0.235
110	37	M	29	MA	2	2	11.25	14	48	2	22	26	11	10	7	12	8	4	120	61	60	34	3	8	12	14	2	5	59	Block4	2	1356083	6400	NoOdor	1	2	6	2233	7.1401	-0.020315	0.48828	0	-0.02	0.009
111	37	M	29	MA	2	2	11.25	14	48	2	22	26	11	10	7	12	8	4	120	61	60	34	3	8	12	14	2	5	59	Block4	3	1373730	6200	NoOdor	1	3	5	3257	7.1401	0.41028	7497.5586	0	0.41	0.149
112	38	M	21	LA	4	2	11.75	14	41	2	15	26	11	5	8	10	7	10	121	72	27	39	3	13	13	13	1	5	59	Block4	1	776394	6400	NoOdor	1	2	4	2814	7.3061	2.9081	8427.2461	0	2.908	0.592
113	38	M	21	LA	4	2	11.75	14	41	2	15	26	11	5	8	10	7	10	121	72	27	39	3	13	13	13	1	5	59	Block4	2	794624	6200	NoOdor	1	3	1	3053	7.3061	0.20173	4061.5234	0	0.202	0.08
114	38	M	21	LA	4	2	11.75	14	41	2	15	26	11	5	8	10	7	10	121	72	27	39	3	13	13	13	1	5	59	Block4	3	813072	6180	NoOdor	1	1	8	2598	7.3061	0.78961	858.8867	0	0.79	0.253
115	39	F	25	LA	4	2	10.5	14	41	2	18	23	12	9	7	9	4	2	129	76	61	36	3	9	12	16	2	5	60	Block4	1	976096	6200	NoOdor	1	3	2	2367	3.1617	0.088914	10587.4023	0	0.089	0.037
116	39	F	25	LA	4	2	10.5	14	41	2	18	23	12	9	7	9	4	2	129	76	61	36	3	9	12	16	2	5	60	Block4	2	993860	6180	NoOdor	1	1	2	1587	3.1617	0.067395	10735.3516	0	0.067	0.028
117	39	F	25	LA	4	2	10.5	14	41	2	18	23	12	9	7	9	4	2	129	76	61	36	3	9	12	16	2	5	60	Block4	3	1011073	6400	NoOdor	1	2	3	1546	3.1617	0.028327	12000	0	0.028	0.012
121	41	F	25	MA	3	2	9.25	15	49	1	14	35	14	10	15	4	6	9	130	71	49	38	3	9	8	21	2	5	60	Block4	1	1406632	6200	NoOdor	1	3	3	2422	6.8206	1.4884	7870.6055	0	1.488	0.396
122	41	F	25	MA	3	2	9.25	15	49	1	14	35	14	10	15	4	6	9	130	71	49	38	3	9	8	21	2	5	60	Block4	2	1424679	6400	NoOdor	1	2	4	3189	6.8206	1.9676	7533.6914	0	1.968	0.472
123	41	F	25	MA	3	2	9.25	15	49	1	14	35	14	10	15	4	6	9	130	71	49	38	3	9	8	21	2	5	60	Block4	3	1443276	6180	NoOdor	1	1	2	1075	6.8206	2.8443	12000	0	2.844	0.585
124	42	F	22	MA	3	2	10.75	10	49	1	14	35	17	6	9	8	9	20	129	61	51	66	1	24	17	25	2	5	59	Block4	1	1304852	6180	NoOdor	1	1	6	2884	6.2232	0.068703	4700.6836	1	0.069	0.029
125	42	F	22	MA	3	2	10.75	10	49	1	14	35	17	6	9	8	9	20	129	61	51	66	1	24	17	25	2	5	59	Block4	2	1323166	6200	NoOdor	1	3	1	2335	6.2232	-0.0279	0.48828	0	-0.028	0.012
126	42	F	22	MA	3	2	10.75	10	49	1	14	35	17	6	9	8	9	20	129	61	51	66	1	24	17	25	2	5	59	Block4	3	1341129	6400	NoOdor	1	2	1	2108	6.2232	-0.024019	0.48828	0	-0.024	0.01
127	43	F	23	LA	4	2	7.75	14	40	2	16	24	10	10	8	6	6	18	131	53	55	35	3	17	7	11	1	5	61	Block4	1	1943699	6180	NoOdor	1	1	1	3191	3.1434	0.15315	8532.7148	0	0.153	0.062
128	43	F	23	LA	4	2	7.75	14	40	2	16	24	10	10	8	6	6	18	131	53	55	35	3	17	7	11	1	5	61	Block4	2	1962313	6200	NoOdor	1	3	NA	0	3.1434	-0.0050321	0.48828	0	NA	NA
129	43	F	23	LA	4	2	7.75	14	40	2	16	24	10	10	8	6	6	18	131	53	55	35	3	17	7	11	1	5	61	Block4	3	1983429	6400	NoOdor	1	2	3	2749	3.1434	-0.0057211	0.48828	0	NA	NA
130	44	M	21	MA	2	2	12.25	13	45	2	25	20	7	13	5	12	8	24	126	51	66	33	3	12	8	13	2	5	60	Block4	1	1933053	6200	NoOdor	1	3	5	3067	3.6014	0.041482	32.7148	0	0.041	0.018
131	44	M	21	MA	2	2	12.25	13	45	2	25	20	7	13	5	12	8	24	126	51	66	33	3	12	8	13	2	5	60	Block4	2	1951751	6400	NoOdor	1	2	5	5582	3.6014	-0.026021	58.5938	0	-0.026	0.011
132	44	M	21	MA	2	2	12.25	13	45	2	25	20	7	13	5	12	8	24	126	51	66	33	3	12	8	13	2	5	60	Block4	3	1972733	6180	NoOdor	1	1	6	1427	3.6014	0.18164	8666.0156	0	0.182	0.072
133	45	F	31	LA	4	2	8.25	15	37	2	12	25	11	7	10	5	4	11	148	77	70	37	3	8	11	18	1	5	59	Block4	1	797467	6180	NoOdor	1	1	5	3192	1.8267	0.16951	12000	0	0.17	0.068
134	45	F	31	LA	4	2	8.25	15	37	2	12	25	11	7	10	5	4	11	148	77	70	37	3	8	11	18	1	5	59	Block4	2	816281	6400	NoOdor	1	2	1	2266	1.8267	0.0064116	1352.5391	0	NA	NA
135	45	F	31	LA	4	2	8.25	15	37	2	12	25	11	7	10	5	4	11	148	77	70	37	3	8	11	18	1	5	59	Block4	3	833961	6200	NoOdor	1	3	3	1822	1.8267	-0.0042244	0.48828	0	NA	NA
136	46	F	22	MA	3	2	8.5	15	51	1	15	36	15	8	11	7	10	15	59	54	107	65	1	19	19	27	2	5	62	Block4	1	1819632	6400	NoOdor	1	2	4	3369	4.5353	0.21218	9646.4844	0	0.212	0.084
137	46	F	22	MA	3	2	8.5	15	51	1	15	36	15	8	11	7	10	15	59	54	107	65	1	19	19	27	2	5	62	Block4	2	1838429	6200	NoOdor	1	3	5	2712	4.5353	-0.025888	0.48828	0	-0.026	0.011
138	46	F	22	MA	3	2	8.5	15	51	1	15	36	15	8	11	7	10	15	59	54	107	65	1	19	19	27	2	5	62	Block4	3	1856526	6180	NoOdor	1	1	5	2647	4.5353	0.40609	5225.5859	0	0.406	0.148
139	47	F	21	MA	2	2	8	12	45	2	23	22	8	11	7	12	7	14	113	53	57	32	3	13	6	13	2	5	61	Block4	1	1959276	6200	NoOdor	1	3	5	3871	5.1319	0.0026383	0.48828	0	NA	NA
140	47	F	21	MA	2	2	8	12	45	2	23	22	8	11	7	12	7	14	113	53	57	32	3	13	6	13	2	5	61	Block4	2	1978558	6180	NoOdor	1	1	3	2731	5.1319	0.13617	11202.1484	0	0.136	0.055
141	47	F	21	MA	2	2	8	12	45	2	23	22	8	11	7	12	7	14	113	53	57	32	3	13	6	13	2	5	61	Block4	3	1996921	6400	NoOdor	1	2	5	2806	5.1319	-0.011895	0.48828	0	-0.012	0.005
142	48	F	26	LA	4	2	9	13	42	2	16	26	11	8	8	8	7	6	137	80	75	30	3	11	7	12	2	5	62	Block4	1	1802623	6180	NoOdor	1	1	1	2266	0.63037	0.0035666	5041.0156	0	NA	NA
143	48	F	26	LA	4	2	9	13	42	2	16	26	11	8	8	8	7	6	137	80	75	30	3	11	7	12	2	5	62	Block4	2	1820320	6200	NoOdor	1	3	9	3930	0.63037	-0.00018156	0.48828	0	NA	NA
144	48	F	26	LA	4	2	9	13	42	2	16	26	11	8	8	8	7	6	137	80	75	30	3	11	7	12	2	5	62	Block4	3	1839868	6400	NoOdor	1	2	9	2756	0.63037	-0.00060374	83.9844	0	NA	NA
145	49	M	24	MA	3	2	8.75	14	49	1	17	32	19	9	5	8	8	9	120	67	62	50	3	12	21	17	2	5	62	Block4	1	2663039	6180	NoOdor	1	1	2	1876	13.4003	6.1933	8200.1953	0	6.193	0.857
146	49	M	24	MA	3	2	8.75	14	49	1	17	32	19	9	5	8	8	9	120	67	62	50	3	12	21	17	2	5	62	Block4	2	2680336	6200	NoOdor	1	3	1	2877	13.4003	0.48811	2018.5547	1	0.488	0.173
147	49	M	24	MA	3	2	8.75	14	49	1	17	32	19	9	5	8	8	9	120	67	62	50	3	12	21	17	2	5	62	Block4	3	2698833	6400	NoOdor	1	2	6	990	13.4003	0.25034	3519.043	0	0.25	0.097
148	50	F	23	MA	3	2	8.5	16	49	1	18	31	12	6	9	12	10	7	126	56	58	26	3	9	7	10	1	5	62	Block4	1	3038438	6200	NoOdor	1	3	4	3578	0.46098	8.2e-06	10018.0664	0	NA	NA
149	50	F	23	MA	3	2	8.5	16	49	1	18	31	12	6	9	12	10	7	126	56	58	26	3	9	7	10	1	5	62	Block4	2	3057419	6180	NoOdor	1	1	4	2456	0.46098	-0.00025804	416.5039	0	NA	NA
150	50	F	23	MA	3	2	8.5	16	49	1	18	31	12	6	9	12	10	7	126	56	58	26	3	9	7	10	1	5	62	Block4	3	3075499	6400	NoOdor	1	2	6	1938	0.46098	0.0053025	8537.5977	0	NA	NA
151	51	M	31	MA	4	2	9.25	14	45	2	19	26	11	8	9	11	6	0	118	58	66	21	3	7	5	9	1	5	61	Block4	1	2165706	6180	NoOdor	1	1	1	2080	2.3307	0.71193	8858.8867	0	0.712	0.233
152	51	M	31	MA	4	2	9.25	14	45	2	19	26	11	8	9	11	6	0	118	58	66	21	3	7	5	9	1	5	61	Block4	2	2183402	6400	NoOdor	1	2	5	2275	2.3307	-0.003895	0.48828	0	NA	NA
153	51	M	31	MA	4	2	9.25	14	45	2	19	26	11	8	9	11	6	0	118	58	66	21	3	7	5	9	1	5	61	Block4	3	2201082	6200	NoOdor	1	3	1	2548	2.3307	0.21052	9358.3984	0	0.211	0.083
154	52	F	21	MA	3	2	8.75	11	51	1	18	33	14	8	10	10	9	11	112	54	48	60	2	20	19	21	2	5	59	Block4	1	901525	6200	NoOdor	1	3	NA	0	6.0973	0.61022	8935.0586	0	0.61	0.207
155	52	F	21	MA	3	2	8.75	11	51	1	18	33	14	8	10	10	9	11	112	54	48	60	2	20	19	21	2	5	59	Block4	2	922424	6180	NoOdor	1	1	1	2322	6.0973	0.28787	9228.5156	0	0.288	0.11
156	52	F	21	MA	3	2	8.75	11	51	1	18	33	14	8	10	10	9	11	112	54	48	60	2	20	19	21	2	5	59	Block4	3	940371	6400	NoOdor	1	2	5	1781	6.0973	0.091207	10058.5938	0	0.091	0.038
157	53	M	24	MA	2	2	8.75	14	50	1	22	28	10	10	10	12	8	0	115	57	59	34	3	7	10	17	1	5	61	Block4	1	1256591	6200	NoOdor	1	3	4	5719	4.008	0.87297	12000	0	0.873	0.273
158	53	M	24	MA	2	2	8.75	14	50	1	22	28	10	10	10	12	8	0	115	57	59	34	3	7	10	17	1	5	61	Block4	2	1277723	6180	NoOdor	1	1	2	2571	4.008	0.29445	8483.3984	0	0.294	0.112
159	53	M	24	MA	2	2	8.75	14	50	1	22	28	10	10	10	12	8	0	115	57	59	34	3	7	10	17	1	5	61	Block4	3	1295904	6400	NoOdor	1	2	4	3092	4.008	0.20206	6688.9648	0	0.202	0.08
160	54	F	23	MA	4	2	10.25	13	45	2	16	29	13	5	7	11	9	18	114	57	47	51	2	24	15	12	1	5	62	Block4	1	2177996	6180	NoOdor	1	1	2	2997	3.1721	0.087861	10247.5586	0	0.088	0.037
161	54	F	23	MA	4	2	10.25	13	45	2	16	29	13	5	7	11	9	18	114	57	47	51	2	24	15	12	1	5	62	Block4	2	2196627	6400	NoOdor	1	2	5	2774	3.1721	-0.0075297	0.48828	0	NA	NA
162	54	F	23	MA	4	2	10.25	13	45	2	16	29	13	5	7	11	9	18	114	57	47	51	2	24	15	12	1	5	62	Block4	3	2214824	6200	NoOdor	1	3	1	2686	3.1721	-0.0077724	0.48828	0	NA	NA
163	55	F	24	LA	4	2	10	13	35	2	14	21	8	4	9	10	4	15	140	51	63	41	3	21	5	15	1	5	62	Block4	1	1148449	6400	NoOdor	1	2	NA	0	8.1535	3.5464	9637.207	0	3.546	0.658
164	55	F	24	LA	4	2	10	13	35	2	14	21	8	4	9	10	4	15	140	51	63	41	3	21	5	15	1	5	62	Block4	2	1169332	6180	NoOdor	1	1	5	1877	8.1535	0.63265	11500.9766	0	0.633	0.213
165	55	F	24	LA	4	2	10	13	35	2	14	21	8	4	9	10	4	15	140	51	63	41	3	21	5	15	1	5	62	Block4	3	1186628	6200	NoOdor	1	3	1	4066	8.1535	0.48669	6430.6641	0	0.487	0.172
166	56	F	25	MA	1	2	8.75	14	52	1	20	32	13	6	9	14	10	21	125	61	61	67	1	28	20	19	1	5	62	Block4	1	2636209	6180	NoOdor	1	1	1	3499	1.6014	0.47104	10981.9336	0	0.471	0.168
167	56	F	25	MA	1	2	8.75	14	52	1	20	32	13	6	9	14	10	21	125	61	61	67	1	28	20	19	1	5	62	Block4	2	2655340	6400	NoOdor	1	2	5	4900	1.6014	0.051689	12000	0	0.052	0.022
168	56	F	25	MA	1	2	8.75	14	52	1	20	32	13	6	9	14	10	21	125	61	61	67	1	28	20	19	1	5	62	Block4	3	2675672	6200	NoOdor	1	3	1	2677	1.6014	-0.012443	10783.6914	0	-0.012	0.005
169	57	M	25	LA	4	2	9	12	42	2	16	26	8	6	11	10	7	1	62	61	62	37	3	13	9	15	1	5	61	Block4	1	1203135	6400	NoOdor	1	2	6	3211	1.0738	-0.00034118	0.48828	0	NA	NA
170	57	M	25	LA	4	2	9	12	42	2	16	26	8	6	11	10	7	1	62	61	62	37	3	13	9	15	1	5	61	Block4	2	1221749	6180	NoOdor	1	1	1	2457	1.0738	-0.00384	0.48828	0	NA	NA
171	57	M	25	LA	4	2	9	12	42	2	16	26	8	6	11	10	7	1	62	61	62	37	3	13	9	15	1	5	61	Block4	3	1239629	6200	NoOdor	1	3	1	3085	1.0738	-0.0034076	0.48828	0	NA	NA
172	58	F	26	LA	4	2	11.5	14	37	2	17	20	6	8	7	9	7	7	129	52	160	28	3	9	10	9	1	5	62	Block4	1	1645122	6200	NoOdor	1	3	4	3360	0.46382	-0.017568	0.48828	0	-0.018	0.008
173	58	F	26	LA	4	2	11.5	14	37	2	17	20	6	8	7	9	7	7	129	52	160	28	3	9	10	9	1	5	62	Block4	2	1663886	6180	NoOdor	1	1	2	2191	0.46382	-0.015113	0.48828	0	-0.015	0.007
174	58	F	26	LA	4	2	11.5	14	37	2	17	20	6	8	7	9	7	7	129	52	160	28	3	9	10	9	1	5	62	Block4	3	1681683	6400	NoOdor	1	2	5	2549	0.46382	-0.014074	0.48828	0	-0.014	0.006
175	59	F	23	MA	2	2	9.25	12	49	1	30	19	10	13	4	17	5	3	99	50	52	32	3	7	8	17	1	5	59	Block4	1	1750142	6180	NoOdor	1	1	NA	0	2.1192	1.3288	12000	0	1.329	0.367
176	59	F	23	MA	2	2	9.25	12	49	1	30	19	10	13	4	17	5	3	99	50	52	32	3	7	8	17	1	5	59	Block4	2	1771074	6200	NoOdor	1	3	1	2621	2.1192	-0.0053806	0.48828	0	NA	NA
177	59	F	23	MA	2	2	9.25	12	49	1	30	19	10	13	4	17	5	3	99	50	52	32	3	7	8	17	1	5	59	Block4	3	1789305	6400	NoOdor	1	2	5	2763	2.1192	-0.020226	0.48828	0	-0.02	0.009
178	60	M	30	MA	4	2	10.25	13	45	2	18	27	10	8	9	10	8	9.37	92	64	56	33	3	13	8	12	2	5	62	Block4	1	1618439	6200	NoOdor	1	3	2	3823	2.8628	0.0043459	6325.1953	0	NA	NA
179	60	M	30	MA	4	2	10.25	13	45	2	18	27	10	8	9	10	8	9.37	92	64	56	33	3	13	8	12	2	5	62	Block4	2	1637887	6400	NoOdor	1	2	5	4671	2.8628	-0.010711	0.48828	0	-0.011	0.005
180	60	M	30	MA	4	2	10.25	13	45	2	18	27	10	8	9	10	8	9.37	92	64	56	33	3	13	8	12	2	5	62	Block4	3	1657969	6180	NoOdor	1	1	1	2011	2.8628	-0.0088744	0.48828	0	NA	NA
181	61	F	21	MA	3	2	9	15	50	1	19	31	16	7	8	12	7	4	93	54	53	48	3	9	16	23	1	5	61	Block4	1	1270942	6200	NoOdor	1	3	5	2791	2.0704	1.979	10723.6328	0	1.979	0.474
182	61	F	21	MA	3	2	9	15	50	1	19	31	16	7	8	12	7	4	93	54	53	48	3	9	16	23	1	5	61	Block4	2	1289356	6400	NoOdor	1	2	4	3691	2.0704	1.1527	10922.8516	0	1.153	0.333
183	61	F	21	MA	3	2	9	15	50	1	19	31	16	7	8	12	7	4	93	54	53	48	3	9	16	23	1	5	61	Block4	3	1308454	6180	NoOdor	1	1	7	2246	2.0704	0.26393	9524.9023	0	0.264	0.102
184	62	F	23	LA	4	2	10.75	13	21	2	9	12	4	4	4	5	4	6	129	68	25	28	3	10	6	12	1	5	60	Block4	1	1166029	6200	NoOdor	1	3	2	5825	1.1006	-0.010727	30.2734	0	-0.011	0.005
185	62	F	23	LA	4	2	10.75	13	21	2	9	12	4	4	4	5	4	6	129	68	25	28	3	10	6	12	1	5	60	Block4	2	1187262	6180	NoOdor	1	1	2	2607	1.1006	-0.025398	0.48828	0	-0.025	0.011
186	62	F	23	LA	4	2	10.75	13	21	2	9	12	4	4	4	5	4	6	129	68	25	28	3	10	6	12	1	5	60	Block4	3	1205492	6400	NoOdor	1	2	1	5969	1.1006	0.016149	306.1523	0	0.016	0.007
187	63	F	24	MA	2	2	9.25	14	48	2	23	25	11	10	8	13	6	4	115	46	48	36	3	11	10	15	2	5	60	Block4	1	1377048	6180	NoOdor	1	1	1	2499	4.7599	1.6628	4990.7227	0	1.663	0.425
188	63	F	24	MA	2	2	9.25	14	48	2	23	25	11	10	8	13	6	4	115	46	48	36	3	11	10	15	2	5	60	Block4	2	1394962	6200	NoOdor	1	3	NA	0	4.7599	1.9535	5423.8281	0	1.954	0.47
189	63	F	24	MA	2	2	9.25	14	48	2	23	25	11	10	8	13	6	4	115	46	48	36	3	11	10	15	2	5	60	Block4	3	1416078	6400	NoOdor	1	2	1	2661	4.7599	1.8158	8597.6562	0	1.816	0.45
190	64	F	26	LA	4	2	7.75	13	38	2	19	19	8	11	7	8	4	2	106	52	47	31	3	10	5	16	2	5	59	Block4	1	779705	6200	NoOdor	1	3	1	3798	2.5872	0.077956	11926.2695	0	0.078	0.033
191	64	F	26	LA	4	2	7.75	13	38	2	19	19	8	11	7	8	4	2	106	52	47	31	3	10	5	16	2	5	59	Block4	2	799120	6400	NoOdor	1	2	1	2227	2.5872	0.00083554	27.3438	0	NA	NA
192	64	F	26	LA	4	2	7.75	13	38	2	19	19	8	11	7	8	4	2	106	52	47	31	3	10	5	16	2	5	59	Block4	3	816750	6180	NoOdor	1	1	1	3019	2.5872	0.0028799	4250.9766	0	NA	NA
385	1	F	21	HA	1	1	10.25	15	63	1	29	34	15	13	10	16	9	14	121	64	38	64	1	23	23	18	1	1	60	Block6	1	1310457	6230	Neutral	16	2	4	2039	1.5544	0.18133	8873.0469	0	0.181	0.072
386	1	F	21	HA	1	1	10.25	15	63	1	29	34	15	13	10	16	9	14	121	64	38	64	1	23	23	18	1	1	60	Block6	2	1327970	6240	Neutral	16	1	8	3540	1.5544	0.0040512	5537.5977	0	NA	NA
387	1	F	21	HA	1	1	10.25	15	63	1	29	34	15	13	10	16	9	14	121	64	38	64	1	23	23	18	1	1	60	Block6	3	1347034	6300	Neutral	16	3	8	2883	1.5544	-0.0027328	0.48828	0	NA	NA
391	3	F	22	HA	1	1	8.25	14	57	1	20	37	14	8	12	12	11	7	117	66	64	52	2	20	12	20	2	3	59	Block6	1	834880	6300	Neutral	16	3	2	2224	3.99	1.1342	7723.6328	0	1.134	0.329
392	3	F	22	HA	1	1	8.25	14	57	1	20	37	14	8	12	12	11	7	117	66	64	52	2	20	12	20	2	3	59	Block6	2	852577	6240	Neutral	16	1	3	2685	3.99	1.3165	10154.2969	0	1.317	0.365
393	3	F	22	HA	1	1	8.25	14	57	1	20	37	14	8	12	12	11	7	117	66	64	52	2	20	12	20	2	3	59	Block6	3	870724	6230	Neutral	16	2	4	2116	3.99	1.1372	6966.3086	0	1.137	0.33
394	4	F	29	LA	2	2	9	14	38	2	24	14	6	15	4	9	4	8.75	138	77	65	29	3	11	6	12	1	2	61	Block6	1	1333236	6300	Neutral	16	3	4	2925	NA	1.1962	7760.2539	0	1.196	0.342
395	4	F	29	LA	2	2	9	14	38	2	24	14	6	15	4	9	4	8.75	138	77	65	29	3	11	6	12	1	2	61	Block6	2	1351617	6230	Neutral	16	2	5	2918	NA	-0.044062	0.48828	0	-0.044	0.019
396	4	F	29	LA	2	2	9	14	38	2	24	14	6	15	4	9	4	8.75	138	77	65	29	3	11	6	12	1	2	61	Block6	3	1370014	6240	Neutral	16	1	6	3835	NA	0.56285	12000	0	0.563	0.194
397	5	M	23	MA	3	2	10.75	14	43	2	13	30	16	5	7	8	7	4	120	62	68	48	3	9	18	21	2	1	61	Block6	1	1132493	6230	Neutral	16	2	3	4342	2.0039	-0.016081	0.48828	1	-0.016	0.007
398	5	M	23	MA	3	2	10.75	14	43	2	13	30	16	5	7	8	7	4	120	62	68	48	3	9	18	21	2	1	61	Block6	2	1152308	6240	Neutral	16	1	4	2794	2.0039	-0.014622	0.48828	0	-0.015	0.006
399	5	M	23	MA	3	2	10.75	14	43	2	13	30	16	5	7	8	7	4	120	62	68	48	3	9	18	21	2	1	61	Block6	3	1170622	6300	Neutral	16	3	4	1182	2.0039	-0.012811	0.48828	0	-0.013	0.006
400	6	F	19	HA	1	1	5.75	14	55	1	22	33	11	13	10	9	12	13	111	70	46	70	1	19	21	30	1	3	60	Block6	1	855410	6300	Neutral	16	3	1	2506	3.739	0.11562	6036.6211	0	0.116	0.048
401	6	F	19	HA	1	1	5.75	14	55	1	22	33	11	13	10	9	12	13	111	70	46	70	1	19	21	30	1	3	60	Block6	2	873374	6240	Neutral	16	1	10	2120	3.739	-0.015639	0.48828	0	-0.016	0.007
402	6	F	19	HA	1	1	5.75	14	55	1	22	33	11	13	10	9	12	13	111	70	46	70	1	19	21	30	1	3	60	Block6	3	890954	6230	Neutral	16	2	1	1544	3.739	-0.016486	0.48828	0	-0.016	0.007
403	7	F	22	LA	4	2	7.5	14	30	2	14	16	7	7	5	7	4	9	83	77	58	29	3	10	8	11	2	2	60	Block6	1	1091595	6240	Neutral	16	1	8	2557	3.306	1.9469	8729.0039	0	1.947	0.469
404	7	F	22	LA	4	2	7.5	14	30	2	14	16	7	7	5	7	4	9	83	77	58	29	3	10	8	11	2	2	60	Block6	2	1109608	6230	Neutral	16	2	3	2544	3.306	0.22806	9660.6445	0	0.228	0.089
405	7	F	22	LA	4	2	7.5	14	30	2	14	16	7	7	5	7	4	9	83	77	58	29	3	10	8	11	2	2	60	Block6	3	1127655	6300	Neutral	16	3	7	2839	3.306	1.5709	12000	0	1.571	0.41
406	8	M	23	MA	2	2	7.5	15	46	2	21	25	8	10	9	11	8	10	102	55	49	42	3	13	8	21	2	3	59	Block6	1	1089250	6300	Neutral	16	3	5	2906	0.92872	0.17996	12000	0	0.18	0.072
407	8	M	23	MA	2	2	7.5	15	46	2	21	25	8	10	9	11	8	10	102	55	49	42	3	13	8	21	2	3	59	Block6	2	1107630	6240	Neutral	16	1	7	2524	0.92872	0.086434	8687.9883	0	0.086	0.036
408	8	M	23	MA	2	2	7.5	15	46	2	21	25	8	10	9	11	8	10	102	55	49	42	3	13	8	21	2	3	59	Block6	3	1125610	6230	Neutral	16	2	6	2624	0.92872	0.047436	12000	0	0.047	0.02
409	9	F	22	LA	4	2	8.5	13	35	2	19	16	4	10	7	9	5	15	103	64	24	31	3	11	5	15	2	2	59	Block6	1	2598645	6240	Neutral	16	1	8	3529	3.3069	4.0703	10491.6992	1	4.07	0.705
410	9	F	22	LA	4	2	8.5	13	35	2	19	16	4	10	7	9	5	15	103	64	24	31	3	11	5	15	2	2	59	Block6	2	2617626	6230	Neutral	16	2	10	3751	3.3069	0.57864	4676.7578	0	0.579	0.198
411	9	F	22	LA	4	2	8.5	13	35	2	19	16	4	10	7	9	5	15	103	64	24	31	3	11	5	15	2	2	59	Block6	3	2636891	6300	Neutral	16	3	7	3673	3.3069	0.53532	6765.625	0	0.535	0.186
412	10	M	23	HA	3	1	9.5	12	57	1	19	38	14	10	12	9	12	16	103	66	63	48	3	17	15	16	1	2	62	Block6	1	1456473	6240	Neutral	16	1	8	2674	6.0242	0.43108	11853.5156	0	0.431	0.156
413	10	M	23	HA	3	1	9.5	12	57	1	19	38	14	10	12	9	12	16	103	66	63	48	3	17	15	16	1	2	62	Block6	2	1474603	6230	Neutral	16	2	5	2643	6.0242	0.0030773	8437.5	0	NA	NA
414	10	M	23	HA	3	1	9.5	12	57	1	19	38	14	10	12	9	12	16	103	66	63	48	3	17	15	16	1	2	62	Block6	3	1492767	6300	Neutral	16	3	6	1981	6.0242	0.092023	11229.4922	0	0.092	0.038
415	11	F	19	HA	3	1	11.5	12	55	1	19	36	15	10	15	9	6	29	121	43	49	70	1	30	21	19	2	3	61	Block6	1	1242911	6300	Neutral	16	3	2	2828	2.4081	0.16901	11105.957	0	0.169	0.068
416	11	F	19	HA	3	1	11.5	12	55	1	19	36	15	10	15	9	6	29	121	43	49	70	1	30	21	19	2	3	61	Block6	2	1261192	6240	Neutral	16	1	10	1686	2.4081	0.14974	12000	0	0.15	0.061
417	11	F	19	HA	3	1	11.5	12	55	1	19	36	15	10	15	9	6	29	121	43	49	70	1	30	21	19	2	3	61	Block6	3	1278338	6230	Neutral	16	2	1	2088	2.4081	0.096468	11874.5117	0	0.096	0.04
418	12	F	22	LA	4	2	10.5	13	35	2	19	16	7	9	4	10	5	6	126	50	35	45	3	16	18	11	2	1	59	Block6	1	1048429	6230	Neutral	16	2	3	3884	0.8104	0.0045539	1991.2109	0	NA	NA
419	12	F	22	LA	4	2	10.5	13	35	2	19	16	7	9	4	10	5	6	126	50	35	45	3	16	18	11	2	1	59	Block6	2	1067844	6300	Neutral	16	3	1	2250	0.8104	-0.00066882	0.48828	0	NA	NA
420	12	F	22	LA	4	2	10.5	13	35	2	19	16	7	9	4	10	5	6	126	50	35	45	3	16	18	11	2	1	59	Block6	3	1085574	6240	Neutral	16	1	3	2692	0.8104	0.00018418	5743.6523	0	NA	NA
421	13	F	18	HA	2	1	9.25	11	57	1	29	28	16	12	5	17	7	9	128	60	32	54	2	18	18	18	1	2	61	Block6	1	1214584	6240	Neutral	16	1	10	2429	5.1644	0.66952	5278.3203	0	0.67	0.223
422	13	F	18	HA	2	1	9.25	11	57	1	29	28	16	12	5	17	7	9	128	60	32	54	2	18	18	18	1	2	61	Block6	2	1232480	6230	Neutral	16	2	4	4095	5.1644	-0.052096	0.48828	0	-0.052	0.022
423	13	F	18	HA	2	1	9.25	11	57	1	29	28	16	12	5	17	7	9	128	60	32	54	2	18	18	18	1	2	61	Block6	3	1252095	6300	Neutral	16	3	10	4293	5.1644	0.081446	5464.8438	0	0.081	0.034
424	14	F	35	HA	1	1	13.25	11	63	1	28	35	15	9	12	19	8	12.26	143	69	25	43.5483871	3	14.37096774	12.62903226	16.56451613	1	3	62	Block6	1	1518638	6240	Neutral	16	1	10	1907	0.93978	0.12438	11832.5195	0	0.124	0.051
425	14	F	35	HA	1	1	13.25	11	63	1	28	35	15	9	12	19	8	12.26	143	69	25	43.5483871	3	14.37096774	12.62903226	16.56451613	1	3	62	Block6	2	1536068	6300	Neutral	16	3	6	1836	0.93978	0.017583	890.625	0	0.018	0.008
426	14	F	35	HA	1	1	13.25	11	63	1	28	35	15	9	12	19	8	12.26	143	69	25	43.5483871	3	14.37096774	12.62903226	16.56451613	1	3	62	Block6	3	1553364	6230	Neutral	16	2	9	1681	0.93978	0.038623	10875.9766	0	0.039	0.016
427	15	M	26	LA	4	2	11.5	13	39	2	16	23	6	5	9	11	8	12	106	49	58	52	2	25	12	15	2	2	60	Block6	1	1040097	6240	Neutral	16	1	9	1887	0.92172	0.21954	7779.7852	0	0.22	0.086
428	15	M	26	LA	4	2	11.5	13	39	2	16	23	6	5	9	11	8	12	106	49	58	52	2	25	12	15	2	2	60	Block6	2	1057443	6230	Neutral	16	2	3	1607	0.92172	0.2861	11659.1797	0	0.286	0.109
429	15	M	26	LA	4	2	11.5	13	39	2	16	23	6	5	9	11	8	12	106	49	58	52	2	25	12	15	2	2	60	Block6	3	1074573	6300	Neutral	16	3	10	1273	0.92172	0.036227	5963.3789	0	0.036	0.015
430	16	F	18	HA	1	1	9.5	12	54	1	20	34	13	11	12	9	9	20	116	53	59	64	1	30	22	12	1	1	61	Block6	1	1185111	6230	Neutral	16	2	3	4112	2.7409	0.3267	10767.5781	0	0.327	0.123
431	16	F	18	HA	1	1	9.5	12	54	1	20	34	13	11	12	9	9	20	116	53	59	64	1	30	22	12	1	1	61	Block6	2	1204692	6240	Neutral	16	1	5	2347	2.7409	0.15353	8635.2539	0	0.154	0.062
432	16	F	18	HA	1	1	9.5	12	54	1	20	34	13	11	12	9	9	20	116	53	59	64	1	30	22	12	1	1	61	Block6	3	1222572	6300	Neutral	16	3	6	2854	2.7409	0.05346	9093.2617	0	0.053	0.023
433	17	F	26	MA	2	2	9.25	15	52	1	24	28	11	13	9	11	8	1	101	52	57	47	3	15	13	19	2	1	59	Block6	1	837462	6230	Neutral	16	2	6	4240	7.7151	0.51185	6911.6211	1	0.512	0.18
434	17	F	26	MA	2	2	9.25	15	52	1	24	28	11	13	9	11	8	1	101	52	57	47	3	15	13	19	2	1	59	Block6	2	857177	6240	Neutral	16	1	6	4509	7.7151	0.44762	6633.3008	0	0.448	0.161
435	17	F	26	MA	2	2	9.25	15	52	1	24	28	11	13	9	11	8	1	101	52	57	47	3	15	13	19	2	1	59	Block6	3	877209	6300	Neutral	16	3	1	3867	7.7151	0.27646	5050.293	0	0.276	0.106
436	18	M	23	HA	1	1	9	13	53	1	23	30	12	12	9	11	9	2	108	58	62	45	3	11	16	18	2	3	60	Block6	1	2694028	6300	Neutral	16	3	7	3017	2.9318	1.0948	4480.4688	0	1.095	0.321
437	18	M	23	HA	1	1	10	13	53	1	23	30	12	12	9	11	9	2	108	58	62	45	3	11	16	18	2	3	60	Block6	2	2712526	6240	Neutral	16	1	8	2895	2.9318	0.36487	4177.2461	0	0.365	0.135
438	18	M	23	HA	1	1	11	13	53	1	23	30	12	12	9	11	9	2	108	58	62	45	3	11	16	18	2	3	60	Block6	3	2730873	6230	Neutral	16	2	4	2282	2.9318	-0.044765	0.48828	0	-0.045	0.019
439	19	F	23	HA	2	1	9	14	55	1	26	29	9	14	11	12	9	15	129	62	63	52	2	20	12	20	2	1	60	Block6	1	1219755	6230	Neutral	16	2	4	3018	1.5014	-0.00079322	0.48828	0	NA	NA
440	19	F	23	HA	2	1	9	14	55	1	26	29	9	14	11	12	9	15	129	62	63	52	2	20	12	20	2	1	60	Block6	2	1238302	6300	Neutral	16	3	6	3970	1.5014	0.018082	12000	0	0.018	0.008
441	19	F	23	HA	2	1	9	14	55	1	26	29	9	14	11	12	9	15	129	62	63	52	2	20	12	20	2	1	60	Block6	3	1257750	6240	Neutral	16	1	10	1881	1.5014	-0.00016868	12000	0	NA	NA
442	20	F	32	HA	1	1	9.25	13	73	1	22	51	19	12	16	10	16	12.26	127	54	60	43.5483871	3	14.37096774	12.62903226	16.56451613	2	3	61	Block6	1	1761803	6240	Neutral	16	1	7	2403	6.4166	4.1222	7926.2695	0	4.122	0.709
443	20	F	32	HA	1	1	9.25	13	73	1	22	51	19	12	16	10	16	12.26	127	54	60	43.5483871	3	14.37096774	12.62903226	16.56451613	2	3	61	Block6	2	1779733	6300	Neutral	16	3	7	2661	6.4166	0.49957	5084.4727	0	0.5	0.176
444	20	F	32	HA	1	1	9.25	13	73	1	22	51	19	12	16	10	16	12.26	127	54	60	43.5483871	3	14.37096774	12.62903226	16.56451613	2	3	61	Block6	3	1797847	6230	Neutral	16	2	4	1110	6.4166	1.1659	6250.9766	0	1.166	0.336
445	21	M	21	HA	3	1	7.75	12	56	1	19	37	16	6	10	13	11	8	126	55	54	42	3	9	14	19	1	3	61	Block6	1	1411047	6300	Neutral	16	3	8	2330	4.8261	2.1727	4601.0742	0	2.173	0.501
446	21	M	21	HA	3	1	7.75	12	56	1	19	37	16	6	10	13	11	8	126	55	54	42	3	9	14	19	1	3	61	Block6	2	1428844	6240	Neutral	16	1	6	2453	4.8261	1.0103	3816.8945	0	1.01	0.303
447	21	M	21	HA	3	1	7.75	12	56	1	19	37	16	6	10	13	11	8	126	55	54	42	3	9	14	19	1	3	61	Block6	3	1446758	6230	Neutral	16	2	7	2400	4.8261	1.504	3619.1406	0	1.504	0.399
448	22	F	24	HA	1	1	7.75	15	55	1	21	34	9	10	14	11	11	19	115.4193548	58	64	52	2	19	14	19	1	3	61	Block6	1	1332038	6240	Neutral	16	1	5	2483	NA	-0.00046253	4320.3125	0	NA	NA
449	22	F	24	HA	1	1	7.75	15	55	1	21	34	9	10	14	11	11	19	115.4193548	58	64	52	2	19	14	19	1	3	61	Block6	2	1350052	6300	Neutral	16	3	7	2766	NA	-0.0023022	205.5664	0	NA	NA
450	22	F	24	HA	1	1	7.75	15	55	1	21	34	9	10	14	11	11	19	115.4193548	58	64	52	2	19	14	19	1	3	61	Block6	3	1368282	6230	Neutral	16	2	5	3084	NA	-0.014056	76.1719	0	-0.014	0.006
451	23	F	23	HA	1	1	8.25	13	53	1	22	31	14	9	7	13	10	11	103	62	36	47	3	8	20	19	1	1	61	Block6	1	2819008	6230	Neutral	16	2	10	1366	4.5658	0.37873	4737.793	0	0.379	0.139
452	23	F	23	HA	1	1	8.25	13	53	1	22	31	14	9	7	13	10	11	103	62	36	47	3	8	20	19	1	1	61	Block6	2	2835904	6300	Neutral	16	3	8	1299	4.5658	-0.013465	0.48828	0	-0.013	0.006
453	23	F	23	HA	1	1	8.25	13	53	1	22	31	14	9	7	13	10	11	103	62	36	47	3	8	20	19	1	1	61	Block6	3	2852684	6240	Neutral	16	1	10	2097	4.5658	-0.013934	0.48828	0	-0.014	0.006
454	24	F	35	HA	3	1	8.5	12	55	1	17	38	14	8	13	9	11	1	100	61	60	29	3	7	7	15	1	1	62	Block6	1	1399614	6230	Neutral	16	2	6	4390	6.5819	7.0628	9401.8555	0	7.063	0.906
455	24	F	35	HA	3	1	8.5	12	55	1	17	38	14	8	13	9	11	1	100	61	60	29	3	7	7	15	1	1	62	Block6	2	1419479	6240	Neutral	16	1	6	3463	6.5819	1.15	6751.9531	0	1.15	0.332
456	24	F	35	HA	3	1	8.5	12	55	1	17	38	14	8	13	9	11	1	100	61	60	29	3	7	7	15	1	1	62	Block6	3	1438460	6300	Neutral	16	3	7	2919	6.5819	0.28932	6626.4648	0	0.289	0.11
457	25	F	21	HA	1	1	7.5	12	53	1	20	33	14	10	8	10	11	8	115.4193548	68	53	38	3	8	16	14	1	1	62	Block6	1	1478275	6230	Neutral	16	2	2	3476	5.0026	0.44652	7286.1328	0	0.447	0.16
458	25	F	21	HA	1	1	7.5	12	53	1	20	33	14	10	8	10	11	8	115.4193548	68	53	38	3	8	16	14	1	1	62	Block6	2	1497223	6240	Neutral	16	1	7	3387	5.0026	-0.0070968	0.48828	0	NA	NA
459	25	F	21	HA	1	1	7.5	12	53	1	20	33	14	10	8	10	11	8	115.4193548	68	53	38	3	8	16	14	1	1	62	Block6	3	1516137	6300	Neutral	16	3	3	3301	5.0026	-0.0058699	0.48828	0	NA	NA
460	26	F	28	HA	1	1	9.5	14	61	1	23	38	12	13	12	10	14	5	96	39	47	66	1	23	20	23	1	3	62	Block6	1	2247406	6300	Neutral	16	3	2	4240	2.2484	2.736	8496.0938	0	2.736	0.572
461	26	F	28	HA	1	1	9.5	14	61	1	23	38	12	13	12	10	14	5	96	39	47	66	1	23	20	23	1	3	62	Block6	2	2267121	6240	Neutral	16	1	4	3181	2.2484	1.1958	8330.0781	0	1.196	0.342
462	26	F	28	HA	1	1	9.5	14	61	1	23	38	12	13	12	10	14	5	96	39	47	66	1	23	20	23	1	3	62	Block6	3	2285768	6230	Neutral	16	2	5	2893	2.2484	0.70358	7902.832	0	0.704	0.231
463	27	F	30	HA	1	1	8.5	11	61	1	26	35	15	13	10	13	10	18	93	53	55	45	3	11	16	18	2	1	60	Block6	1	1766350	6230	Neutral	16	2	4	2684	3.577	0.061199	4115.7227	0	0.061	0.026
464	27	F	30	HA	1	1	8.5	11	61	1	26	35	15	13	10	13	10	18	93	53	55	45	3	11	16	18	2	1	60	Block6	2	1784497	6240	Neutral	16	1	4	2880	3.577	-0.048225	0.48828	0	-0.048	0.02
465	27	F	30	HA	1	1	8.5	11	61	1	26	35	15	13	10	13	10	18	93	53	55	45	3	11	16	18	2	1	60	Block6	3	1802911	6300	Neutral	16	3	4	1950	3.577	-0.055243	0.48828	0	-0.055	0.023
466	28	M	23	HA	2	1	13.25	13	56	1	27	29	10	10	11	17	8	9	124	66	30	35	3	11	9	15	1	3	62	Block6	1	1627560	6240	Neutral	16	1	4	2360	5.9546	4.7527	10793.9453	0	4.753	0.76
467	28	M	23	HA	2	1	13.25	13	56	1	27	29	10	10	11	17	8	9	124	66	30	35	3	11	9	15	1	3	62	Block6	2	1645440	6300	Neutral	16	3	2	2320	5.9546	1.9142	10189.4531	0	1.914	0.465
468	28	M	23	HA	2	1	13.25	13	56	1	27	29	10	10	11	17	8	9	124	66	30	35	3	11	9	15	1	3	62	Block6	3	1663220	6230	Neutral	16	2	4	936	5.9546	2.6094	12000	0	2.609	0.557
469	29	F	24	HA	1	1	7.75	14	55	1	24	31	16	13	7	11	8	17	133	61	58	71	1	27	24	20	2	1	59	Block6	1	915582	6230	Neutral	16	2	3	2865	1.5837	0.62425	11002.9297	0	0.624	0.211
470	29	F	24	HA	1	1	7.75	14	55	1	24	31	16	13	7	11	8	17	133	61	58	71	1	27	24	20	2	1	59	Block6	2	933913	6240	Neutral	16	1	5	2570	1.5837	0.17711	9849.6094	0	0.177	0.071
471	29	F	24	HA	1	1	7.75	14	55	1	24	31	16	13	7	11	8	17	133	61	58	71	1	27	24	20	2	1	59	Block6	3	952010	6300	Neutral	16	3	6	1801	1.5837	0.050531	5809.082	0	0.051	0.021
472	30	F	21	HA	1	1	9.5	14	82	1	37	45	19	18	14	19	12	12	96	53	54	60	2	9	22	29	2	2	61	Block6	1	994642	6300	Neutral	16	3	6	2364	3.665	1.7317	8437.5	0	1.732	0.436
473	30	F	21	HA	1	1	9.5	14	82	1	37	45	19	18	14	19	12	12	96	53	54	60	2	9	22	29	2	2	61	Block6	2	1012472	6230	Neutral	16	2	3	2533	3.665	-0.016903	3380.3711	0	-0.017	0.007
474	30	F	21	HA	1	1	9.5	14	82	1	37	45	19	18	14	19	12	12	96	53	54	60	2	9	22	29	2	2	61	Block6	3	1030485	6240	Neutral	16	1	6	2818	3.665	-0.015514	3074.2188	0	-0.016	0.007
475	31	F	28	LA	4	2	8.25	13	36	2	16	20	9	10	5	6	6	7	111	53	60	25	3	7	7	11	2	1	60	Block6	1	1266508	6230	Neutral	16	2	5	2634	6.1365	0.13384	7018.5547	0	0.134	0.055
476	31	F	28	LA	4	2	8.25	13	36	2	16	20	9	10	5	6	6	7	111	53	60	25	3	7	7	11	2	1	60	Block6	2	1284606	6240	Neutral	16	1	7	2145	6.1365	-0.0096598	0.48828	0	NA	NA
477	31	F	28	LA	4	2	8.25	13	36	2	16	20	9	10	5	6	6	7	111	53	60	25	3	7	7	11	2	1	60	Block6	3	1302269	6300	Neutral	16	3	6	2576	6.1365	-0.030085	0.48828	0	-0.03	0.013
478	32	F	23	LA	4	2	7.25	13	40	2	15	25	9	6	7	9	9	2	104	57	50	34	3	14	11	9	2	1	60	Block6	1	968274	6230	Neutral	16	2	4	3548	4.9338	0.73883	4341.3086	0	0.739	0.24
479	32	F	23	LA	4	2	7.25	13	40	2	15	25	9	6	7	9	9	2	104	57	50	34	3	14	11	9	2	1	60	Block6	2	987339	6300	Neutral	16	3	3	3599	4.9338	-0.045341	0.48828	0	-0.045	0.019
480	32	F	23	LA	4	2	7.25	13	40	2	15	25	9	6	7	9	9	2	104	57	50	34	3	14	11	9	2	1	60	Block6	3	1006420	6240	Neutral	16	1	7	2221	4.9338	1.0987	4947.2656	0	1.099	0.322
481	33	F	30	LA	4	2	9.25	14	42	2	16	26	11	5	9	11	6	24	119	65	66	47	3	13	13	21	1	2	62	Block6	1	1308073	6300	Neutral	16	3	8	1984	4.7599	4.9855	5752.9297	0	4.986	0.777
482	33	F	30	LA	4	2	9.25	14	42	2	16	26	11	5	9	11	6	24	119	65	66	47	3	13	13	21	1	2	62	Block6	2	1325520	6230	Neutral	16	2	2	2568	4.7599	0.39296	7907.7148	0	0.393	0.144
483	33	F	30	LA	4	2	9.25	14	42	2	16	26	11	5	9	11	6	24	119	65	66	47	3	13	13	21	1	2	62	Block6	3	1343567	6240	Neutral	16	1	9	1708	4.7599	1.2968	7390.1367	0	1.297	0.361
484	34	F	25	LA	4	2	8.5	14	37	2	13	24	12	6	6	7	6	10	138	64	49	32	3	14	6	12	1	1	62	Block6	1	1698485	6230	Neutral	16	2	5	1664	0.52268	0.13787	12000	0	0.138	0.056
485	34	F	25	LA	4	2	8.5	14	37	2	13	24	12	6	6	7	6	10	138	64	49	32	3	14	6	12	1	1	62	Block6	2	1715681	6300	Neutral	16	3	8	3077	0.52268	0.26005	12000	0	0.26	0.1
486	34	F	25	LA	4	2	8.5	14	37	2	13	24	12	6	6	7	6	10	138	64	49	32	3	14	6	12	1	1	62	Block6	3	1734228	6240	Neutral	16	1	7	2405	0.52268	0.040332	11088.8672	0	0.04	0.017
487	35	F	24	LA	4	2	9.25	13	39	2	15	24	9	5	7	10	8	1	100	61	60	29	3	7	7	15	2	1	59	Block6	1	1421409	6230	Neutral	16	2	8	3542	3.8899	3.0569	9884.2773	0	3.057	0.608
488	35	F	24	LA	4	2	9.25	13	39	2	15	24	9	5	7	10	8	1	100	61	60	29	3	7	7	15	2	1	59	Block6	2	1440474	6300	Neutral	16	3	5	5398	3.8899	1.3669	4783.2031	0	1.367	0.374
489	35	F	24	LA	4	2	9.25	13	39	2	15	24	9	5	7	10	8	1	100	61	60	29	3	7	7	15	2	1	59	Block6	3	1461339	6240	Neutral	16	1	5	3812	3.8899	-0.047625	0.48828	0	-0.048	0.02
490	36	F	24	LA	4	2	9	14	36	2	19	17	5	10	7	9	5	11	132	59	62	35	3	15	7	13	2	2	59	Block6	1	1378891	6240	Neutral	16	1	7	1963	1.3904	1.8201	8275.8789	0	1.82	0.45
491	36	F	24	LA	4	2	9	14	36	2	19	17	5	10	7	9	5	11	132	59	62	35	3	15	7	13	2	2	59	Block6	2	1396304	6230	Neutral	16	2	4	2128	1.3904	-0.03558	0.48828	0	-0.036	0.015
492	36	F	24	LA	4	2	9	14	36	2	19	17	5	10	7	9	5	11	132	59	62	35	3	15	7	13	2	2	59	Block6	3	1413935	6300	Neutral	16	3	7	2028	1.3904	0.83285	12000	0	0.833	0.263
493	37	M	29	MA	2	2	11.25	14	48	2	22	26	11	10	7	12	8	4	120	61	60	34	3	8	12	14	2	1	61	Block6	1	1695857	6230	Neutral	16	2	3	2483	7.1401	0.54743	7692.3828	0	0.547	0.19
494	37	M	29	MA	2	2	11.25	14	48	2	22	26	11	10	7	12	8	4	120	61	60	34	3	8	12	14	2	1	61	Block6	2	1713821	6240	Neutral	16	1	7	1602	7.1401	0.37813	7764.1602	0	0.378	0.139
495	37	M	29	MA	2	2	11.25	14	48	2	22	26	11	10	7	12	8	4	120	61	60	34	3	8	12	14	2	1	61	Block6	3	1730950	6300	Neutral	16	3	5	2410	7.1401	0.24565	7655.7617	0	0.246	0.095
496	38	M	21	LA	4	2	11.75	14	41	2	15	26	11	5	8	10	7	10	121	72	27	39	3	13	13	13	1	2	62	Block6	1	1313333	6240	Neutral	16	1	3	3192	7.3061	4.1809	12000	0	4.181	0.714
497	38	M	21	LA	4	2	11.75	14	41	2	15	26	11	5	8	10	7	10	121	72	27	39	3	13	13	13	1	2	62	Block6	2	1331964	6230	Neutral	16	2	4	2754	7.3061	-0.084039	0.48828	0	-0.084	0.035
498	38	M	21	LA	4	2	11.75	14	41	2	15	26	11	5	8	10	7	10	121	72	27	39	3	13	13	13	1	2	62	Block6	3	1350228	6300	Neutral	16	3	6	1738	7.3061	0.68626	10516.6016	0	0.686	0.227
499	39	F	25	LA	4	2	10.5	14	41	2	18	23	12	9	7	9	4	2	129	76	61	36	3	9	12	16	2	3	61	Block6	1	1153364	6240	Neutral	16	1	10	1878	3.1617	0.23056	10365.2344	0	0.231	0.09
500	39	F	25	LA	4	2	10.5	14	41	2	18	23	12	9	7	9	4	2	129	76	61	36	3	9	12	16	2	3	61	Block6	2	1170760	6300	Neutral	16	3	6	1327	3.1617	-0.0093033	0.48828	0	NA	NA
501	39	F	25	LA	4	2	10.5	14	41	2	18	23	12	9	7	9	4	2	129	76	61	36	3	9	12	16	2	3	61	Block6	3	1187523	6230	Neutral	16	2	3	1329	3.1617	0.18538	12000	0	0.185	0.074
505	41	F	25	MA	3	2	9.25	15	49	1	14	35	14	10	15	4	6	9	130	71	49	38	3	9	8	21	2	1	59	Block6	1	1227913	6230	Neutral	16	2	3	2534	6.8206	1.4029	7784.668	0	1.403	0.381
506	41	F	25	MA	3	2	9.25	15	49	1	14	35	14	10	15	4	6	9	130	71	49	38	3	9	8	21	2	1	59	Block6	2	1245977	6300	Neutral	16	3	4	1951	6.8206	0.43816	7236.3281	0	0.438	0.158
507	41	F	25	MA	3	2	9.25	15	49	1	14	35	14	10	15	4	6	9	130	71	49	38	3	9	8	21	2	1	59	Block6	3	1263406	6240	Neutral	16	1	6	2525	6.8206	0.66572	7804.6875	0	0.666	0.222
508	42	F	22	MA	3	2	10.75	10	49	1	14	35	17	6	9	8	9	20	129	61	51	66	1	24	17	25	2	3	60	Block6	1	1484021	6300	Neutral	16	3	3	1871	6.2232	-0.016648	0.48828	0	-0.017	0.007
509	42	F	22	MA	3	2	10.75	10	49	1	14	35	17	6	9	8	9	20	129	61	51	66	1	24	17	25	2	3	60	Block6	2	1501367	6240	Neutral	16	1	9	3569	6.2232	-0.020718	0.48828	0	-0.021	0.009
510	42	F	22	MA	3	2	10.75	10	49	1	14	35	17	6	9	8	9	20	129	61	51	66	1	24	17	25	2	3	60	Block6	3	1520398	6230	Neutral	16	2	1	2540	6.2232	-0.012574	0.48828	0	-0.013	0.005
511	43	F	23	LA	4	2	7.75	14	40	2	16	24	10	10	8	6	6	18	131	53	55	35	3	17	7	11	1	1	62	Block6	1	2126904	6230	Neutral	16	2	1	1664	3.1434	0.31445	8520.9961	0	0.314	0.119
512	43	F	23	LA	4	2	7.75	14	40	2	16	24	10	10	8	6	6	18	131	53	55	35	3	17	7	11	1	1	62	Block6	2	2144100	6300	Neutral	16	3	6	1748	3.1434	-0.0077398	0.48828	0	NA	NA
513	43	F	23	LA	4	2	7.75	14	40	2	16	24	10	10	8	6	6	18	131	53	55	35	3	17	7	11	1	1	62	Block6	3	2161330	6240	Neutral	16	1	9	2504	3.1434	0.01185	4111.8164	0	0.012	0.005
514	44	M	21	MA	2	2	12.25	13	45	2	25	20	7	13	5	12	8	24	126	51	66	33	3	12	8	13	2	3	59	Block6	1	1754184	6300	Neutral	16	3	5	2561	3.6014	-0.011086	572.2656	0	-0.011	0.005
515	44	M	21	MA	2	2	12.25	13	45	2	25	20	7	13	5	12	8	24	126	51	66	33	3	12	8	13	2	3	59	Block6	2	1772198	6240	Neutral	16	1	7	2089	3.6014	-0.0045161	20.5078	0	NA	NA
516	44	M	21	MA	2	2	12.25	13	45	2	25	20	7	13	5	12	8	24	126	51	66	33	3	12	8	13	2	3	59	Block6	3	1789745	6230	Neutral	16	2	4	2620	3.6014	-0.0042481	46.3867	0	NA	NA
517	45	F	31	LA	4	2	8.25	15	37	2	12	25	11	7	10	5	4	11	148	77	70	37	3	8	11	18	1	1	61	Block6	1	1154771	6230	Neutral	16	2	4	1854	1.8267	-0.0010438	0.48828	0	NA	NA
518	45	F	31	LA	4	2	8.25	15	37	2	12	25	11	7	10	5	4	11	148	77	70	37	3	8	11	18	1	1	61	Block6	2	1172151	6300	Neutral	16	3	6	1130	1.8267	-0.001249	0.48828	0	NA	NA
519	45	F	31	LA	4	2	8.25	15	37	2	12	25	11	7	10	5	4	11	148	77	70	37	3	8	11	18	1	1	61	Block6	3	1188763	6240	Neutral	16	1	8	1377	1.8267	-0.00094986	82.0312	0	NA	NA
520	46	F	22	MA	3	2	8.5	15	51	1	15	36	15	8	11	7	10	15	59	54	107	65	1	19	19	27	2	2	59	Block6	1	1284693	6240	Neutral	16	1	7	1843	4.5353	0.93902	6425.7812	0	0.939	0.288
521	46	F	22	MA	3	2	8.5	15	51	1	15	36	15	8	11	7	10	15	59	54	107	65	1	19	19	27	2	2	59	Block6	2	1301989	6230	Neutral	16	2	4	2374	4.5353	0.2784	5302.2461	0	0.278	0.107
522	46	F	22	MA	3	2	8.5	15	51	1	15	36	15	8	11	7	10	15	59	54	107	65	1	19	19	27	2	2	59	Block6	3	1319886	6300	Neutral	16	3	7	2353	4.5353	0.12897	6011.2305	0	0.129	0.053
523	47	F	21	MA	2	2	8	12	45	2	23	22	8	11	7	12	7	14	113	53	57	32	3	13	6	13	2	1	59	Block6	1	1599887	6230	Neutral	16	2	6	3390	5.1319	0.42515	10919.4336	0	0.425	0.154
524	47	F	21	MA	2	2	8	12	45	2	23	22	8	11	7	12	7	14	113	53	57	32	3	13	6	13	2	1	59	Block6	2	1618735	6240	Neutral	16	1	5	3198	5.1319	0.398	4902.3438	0	0.398	0.146
525	47	F	21	MA	2	2	8	12	45	2	23	22	8	11	7	12	7	14	113	53	57	32	3	13	6	13	2	1	59	Block6	3	1637466	6300	Neutral	16	3	4	3138	5.1319	0.37532	9308.5938	0	0.375	0.138
526	48	F	26	LA	4	2	9	13	42	2	16	26	11	8	8	8	7	6	137	80	75	30	3	11	7	12	2	1	60	Block6	1	1440182	6230	Neutral	16	2	3	3367	0.63037	0.06361	11925.293	0	0.064	0.027
527	48	F	26	LA	4	2	9	13	42	2	16	26	11	8	8	8	7	6	137	80	75	30	3	11	7	12	2	1	60	Block6	2	1459079	6300	Neutral	16	3	4	3407	0.63037	0.046612	11927.2461	0	0.047	0.02
528	48	F	26	LA	4	2	9	13	42	2	16	26	11	8	8	8	7	6	137	80	75	30	3	11	7	12	2	1	60	Block6	3	1477944	6240	Neutral	16	1	6	2338	0.63037	0.0014089	11689.9414	0	NA	NA
529	49	M	24	MA	3	2	8.75	14	49	1	17	32	19	9	5	8	8	9	120	67	62	50	3	12	21	17	2	1	59	Block6	1	2133388	6230	Neutral	16	2	4	1783	13.4003	3.0731	9114.7461	0	3.073	0.61
530	49	M	24	MA	3	2	8.75	14	49	1	17	32	19	9	5	8	8	9	120	67	62	50	3	12	21	17	2	1	59	Block6	2	2150651	6240	Neutral	16	1	7	2192	13.4003	0.72183	3516.1133	0	0.722	0.236
531	49	M	24	MA	3	2	8.75	14	49	1	17	32	19	9	5	8	8	9	120	67	62	50	3	12	21	17	2	1	59	Block6	3	2168364	6300	Neutral	16	3	5	1602	13.4003	0.62417	12000	0	0.624	0.211
532	50	F	23	MA	3	2	8.5	16	49	1	18	31	12	6	9	12	10	7	126	56	58	26	3	9	7	10	1	2	60	Block6	1	2681884	6240	Neutral	16	1	7	2462	0.46098	0.00060676	11974.6094	0	NA	NA
533	50	F	23	MA	3	2	8.5	16	49	1	18	31	12	6	9	12	10	7	126	56	58	26	3	9	7	10	1	2	60	Block6	2	2699798	6230	Neutral	16	2	4	2923	0.46098	0.000138	339.8438	0	NA	NA
534	50	F	23	MA	3	2	8.5	16	49	1	18	31	12	6	9	12	10	7	126	56	58	26	3	9	7	10	1	2	60	Block6	3	2718245	6300	Neutral	16	3	6	2867	0.46098	-0.00023875	508.7891	0	NA	NA
535	51	M	31	MA	4	2	9.25	14	45	2	19	26	11	8	9	11	6	0	118	58	66	21	3	7	5	9	1	2	62	Block6	1	2344358	6240	Neutral	16	1	6	2490	2.3307	0.36112	7915.0391	0	0.361	0.134
536	51	M	31	MA	4	2	9.25	14	45	2	19	26	11	8	9	11	6	0	118	58	66	21	3	7	5	9	1	2	62	Block6	2	2362305	6230	Neutral	16	2	10	1980	2.3307	0.034381	5678.7109	0	0.034	0.015
537	51	M	31	MA	4	2	9.25	14	45	2	19	26	11	8	9	11	6	0	118	58	66	21	3	7	5	9	1	2	62	Block6	3	2379818	6300	Neutral	16	3	10	1811	2.3307	-0.0080659	0.48828	0	NA	NA
538	52	F	21	MA	3	2	8.75	11	51	1	18	33	14	8	10	10	9	11	112	54	48	60	2	20	19	21	2	1	61	Block6	1	1260630	6230	Neutral	16	2	2	3034	6.0973	0.68136	8511.2305	0	0.681	0.226
539	52	F	21	MA	3	2	8.75	11	51	1	18	33	14	8	10	10	9	11	112	54	48	60	2	20	19	21	2	1	61	Block6	2	1279144	6240	Neutral	16	1	7	2926	6.0973	-0.011978	0.48828	0	-0.012	0.005
540	52	F	21	MA	3	2	8.75	11	51	1	18	33	14	8	10	10	9	11	112	54	48	60	2	20	19	21	2	1	61	Block6	3	1297592	6300	Neutral	16	3	6	2807	6.0973	0.58594	12000	0	0.586	0.2
541	53	M	24	MA	2	2	8.75	14	50	1	22	28	10	10	10	12	8	0	115	57	59	34	3	7	10	17	1	3	62	Block6	1	1439746	6240	Neutral	16	1	8	3219	4.008	4.1614	11183.5938	0	4.161	0.713
542	53	M	24	MA	2	2	8.75	14	50	1	22	28	10	10	10	12	8	0	115	57	59	34	3	7	10	17	1	3	62	Block6	2	1458494	6300	Neutral	16	3	7	2892	4.008	0.76341	7617.1875	0	0.763	0.246
543	53	M	24	MA	2	2	8.75	14	50	1	22	28	10	10	10	12	8	0	115	57	59	34	3	7	10	17	1	3	62	Block6	3	1476841	6230	Neutral	16	2	5	2561	4.008	0.3702	7688.4766	0	0.37	0.137
544	54	F	23	MA	4	2	10.25	13	45	2	16	29	13	5	7	11	9	18	114	57	47	51	2	24	15	12	1	1	61	Block6	1	1999277	6230	Neutral	16	2	3	2999	3.1721	0.57342	11329.5898	0	0.573	0.197
545	54	F	23	MA	4	2	10.25	13	45	2	16	29	13	5	7	11	9	18	114	57	47	51	2	24	15	12	1	1	61	Block6	2	2017808	6300	Neutral	16	3	7	1985	3.1721	-0.016398	0.48828	0	-0.016	0.007
546	54	F	23	MA	4	2	10.25	13	45	2	16	29	13	5	7	11	9	18	114	57	47	51	2	24	15	12	1	1	61	Block6	3	2035271	6240	Neutral	16	1	9	2053	3.1721	-0.010566	0.48828	0	-0.011	0.005
547	55	F	24	LA	4	2	10	13	35	2	14	21	8	4	9	10	4	15	140	51	63	41	3	21	5	15	1	2	60	Block6	1	785491	6300	Neutral	16	3	2	5300	8.1535	5.5375	8492.6758	0	5.538	0.815
548	55	F	24	LA	4	2	10	13	35	2	14	21	8	4	9	10	4	15	140	51	63	41	3	21	5	15	1	2	60	Block6	2	806240	6230	Neutral	16	2	3	2550	8.1535	0.18994	7219.7266	0	0.19	0.076
549	55	F	24	LA	4	2	10	13	35	2	14	21	8	4	9	10	4	15	140	51	63	41	3	21	5	15	1	2	60	Block6	3	824271	6240	Neutral	16	1	2	2789	8.1535	-0.054346	0.48828	0	-0.054	0.023
550	56	F	25	MA	1	2	8.75	14	52	1	20	32	13	6	9	14	10	21	125	61	61	67	1	28	20	19	1	1	60	Block6	1	2282290	6230	Neutral	16	2	4	1750	1.6014	0.86528	10020.0195	0	0.865	0.271
551	56	F	25	MA	1	2	8.75	14	52	1	20	32	13	6	9	14	10	21	125	61	61	67	1	28	20	19	1	1	60	Block6	2	2299520	6240	Neutral	16	1	8	1831	1.6014	-0.008554	0.48828	0	NA	NA
552	56	F	25	MA	1	2	8.75	14	52	1	20	32	13	6	9	14	10	21	125	61	61	67	1	28	20	19	1	1	60	Block6	3	2316883	6300	Neutral	16	3	5	1297	1.6014	-0.013939	0.48828	0	-0.014	0.006
553	57	M	25	LA	4	2	9	12	42	2	16	26	8	6	11	10	7	1	62	61	62	37	3	13	9	15	1	1	62	Block6	1	1383438	6230	Neutral	16	2	1	4657	1.0738	0.11462	7696.2891	0	0.115	0.047
554	57	M	25	LA	4	2	9	12	42	2	16	26	8	6	11	10	7	1	62	61	62	37	3	13	9	15	1	1	62	Block6	2	1403620	6300	Neutral	16	3	7	3006	1.0738	0.011604	9785.6445	0	0.012	0.005
555	57	M	25	LA	4	2	9	12	42	2	16	26	8	6	11	10	7	1	62	61	62	37	3	13	9	15	1	1	62	Block6	3	1422101	6240	Neutral	16	1	10	1501	1.0738	0.15188	12000	0	0.152	0.061
556	58	F	26	LA	4	2	11.5	14	37	2	17	20	6	8	7	9	7	7	129	52	160	28	3	9	10	9	1	2	60	Block6	1	1286083	6240	Neutral	16	1	7	3559	0.46382	0.017209	12000	0	0.017	0.007
557	58	F	26	LA	4	2	11.5	14	37	2	17	20	6	8	7	9	7	7	129	52	160	28	3	9	10	9	1	2	60	Block6	2	1305097	6230	Neutral	16	2	5	3006	0.46382	0.0028394	7922.8516	0	NA	NA
558	58	F	26	LA	4	2	11.5	14	37	2	17	20	6	8	7	9	7	7	129	52	160	28	3	9	10	9	1	2	60	Block6	3	1323628	6300	Neutral	16	3	6	2608	0.46382	0.0015019	11398.9258	0	NA	NA
559	59	F	23	MA	2	2	9.25	12	49	1	30	19	10	13	4	17	5	3	99	50	52	32	3	7	8	17	1	3	62	Block6	1	2291236	6240	Neutral	16	1	8	2110	2.1192	0.24582	11241.2109	0	0.246	0.095
560	59	F	23	MA	2	2	9.25	12	49	1	30	19	10	13	4	17	5	3	99	50	52	32	3	7	8	17	1	3	62	Block6	2	2308866	6300	Neutral	16	3	5	1652	2.1192	-0.0048189	0.48828	0	NA	NA
561	59	F	23	MA	2	2	9.25	12	49	1	30	19	10	13	4	17	5	3	99	50	52	32	3	7	8	17	1	3	62	Block6	3	2325979	6230	Neutral	16	2	3	1866	2.1192	-0.0044904	0.48828	0	NA	NA
562	60	M	30	MA	4	2	10.25	13	45	2	18	27	10	8	9	10	8	9.37	92	64	56	33	3	13	8	12	2	3	59	Block6	1	1078029	6300	Neutral	16	3	7	2658	2.8628	-0.0039034	4702.1484	0	NA	NA
563	60	M	30	MA	4	2	10.25	13	45	2	18	27	10	8	9	10	8	9.37	92	64	56	33	3	13	8	12	2	3	59	Block6	2	1096160	6240	Neutral	16	1	8	2981	2.8628	-0.0038953	0.48828	0	NA	NA
564	60	M	30	MA	4	2	10.25	13	45	2	18	27	10	8	9	10	8	9.37	92	64	56	33	3	13	8	12	2	3	59	Block6	3	1114607	6230	Neutral	16	2	6	2378	2.8628	-0.0045221	0.48828	0	NA	NA
565	61	F	21	MA	3	2	9	15	50	1	19	31	16	7	8	12	7	4	93	54	53	48	3	9	16	23	1	2	62	Block6	1	1451445	6240	Neutral	16	1	8	3067	2.0704	4.1924	10934.5703	0	4.192	0.715
566	61	F	21	MA	3	2	9	15	50	1	19	31	16	7	8	12	7	4	93	54	53	48	3	9	16	23	1	2	62	Block6	2	1469959	6230	Neutral	16	2	9	2959	2.0704	0.7255	10129.3945	0	0.726	0.237
567	61	F	21	MA	3	2	9	15	50	1	19	31	16	7	8	12	7	4	93	54	53	48	3	9	16	23	1	2	62	Block6	3	1488423	6300	Neutral	16	3	8	3417	2.0704	1.1009	9917.9688	0	1.101	0.322
568	62	F	23	LA	4	2	10.75	13	21	2	9	12	4	4	4	5	4	6	129	68	25	28	3	10	6	12	1	3	62	Block6	1	1533074	6240	Neutral	16	1	5	3792	1.1006	-0.016075	0.48828	0	-0.016	0.007
569	62	F	23	LA	4	2	10.75	13	21	2	9	12	4	4	4	5	4	6	129	68	25	28	3	10	6	12	1	3	62	Block6	2	1552388	6300	Neutral	16	3	4	3181	1.1006	-0.0014863	41.0156	0	NA	NA
570	62	F	23	LA	4	2	10.75	13	21	2	9	12	4	4	4	5	4	6	129	68	25	28	3	10	6	12	1	3	62	Block6	3	1571019	6230	Neutral	16	2	2	4519	1.1006	-0.0025234	69.8242	0	NA	NA
571	63	F	24	MA	2	2	9.25	14	48	2	23	25	11	10	8	13	6	4	115	46	48	36	3	11	10	15	2	2	59	Block6	1	1194693	6240	Neutral	16	1	3	2862	4.7599	0.92721	7671.875	1	0.927	0.285
572	63	F	24	MA	2	2	9.25	14	48	2	23	25	11	10	8	13	6	4	115	46	48	36	3	11	10	15	2	2	59	Block6	2	1212991	6230	Neutral	16	2	6	4203	4.7599	0.84275	9061.5234	0	0.843	0.265
573	63	F	24	MA	2	2	9.25	14	48	2	23	25	11	10	8	13	6	4	115	46	48	36	3	11	10	15	2	2	59	Block6	3	1232722	6300	Neutral	16	3	2	3660	4.7599	1.2886	8107.4219	0	1.289	0.36
574	64	F	26	LA	4	2	7.75	13	38	2	19	19	8	11	7	8	4	2	106	52	47	31	3	10	5	16	2	1	61	Block6	1	1139511	6230	Neutral	16	2	3	2740	2.5872	-0.0014459	0.48828	0	NA	NA
575	64	F	26	LA	4	2	7.75	13	38	2	19	19	8	11	7	8	4	2	106	52	47	31	3	10	5	16	2	1	61	Block6	2	1157725	6240	Neutral	16	1	3	1401	2.5872	-0.0016675	0.48828	0	NA	NA
576	64	F	26	LA	4	2	7.75	13	38	2	19	19	8	11	7	8	4	2	106	52	47	31	3	10	5	16	2	1	61	Block6	3	1174654	6300	Neutral	16	3	3	3001	2.5872	-0.0016568	0.48828	0	NA	NA
577	1	F	21	HA	1	1	10.25	15	63	1	29	34	15	13	10	16	9	14	121	64	38	64	1	23	23	18	1	5	62	Block5	1	1673531	6170	Unpleasant	64	2	2	2476	1.5544	0.24177	11993.6523	0	0.242	0.094
578	1	F	21	HA	1	1	10.25	15	63	1	29	34	15	13	10	16	9	14	121	64	38	64	1	23	23	18	1	5	62	Block5	2	1691378	6140	Unpleasant	64	3	6	2833	1.5544	0.016046	8200.1953	0	0.016	0.007
579	1	F	21	HA	1	1	10.25	15	63	1	29	34	15	13	10	16	9	14	121	64	38	64	1	23	23	18	1	5	62	Block5	3	1709825	6380	Unpleasant	64	1	9	1700	1.5544	0.028528	12000	0	0.029	0.012
583	3	F	22	HA	1	1	8.25	14	57	1	20	37	14	8	12	12	11	7	117	66	64	52	2	20	12	20	2	5	62	Block5	1	1373771	6140	Unpleasant	64	3	7	2594	3.99	2.2474	7656.25	0	2.247	0.512
584	3	F	22	HA	1	1	8.25	14	57	1	20	37	14	8	12	12	11	7	117	66	64	52	2	20	12	20	2	5	62	Block5	2	1391952	6380	Unpleasant	64	1	8	2448	3.99	0.19908	4112.793	0	0.199	0.079
585	3	F	22	HA	1	1	8.25	14	57	1	20	37	14	8	12	12	11	7	117	66	64	52	2	20	12	20	2	5	62	Block5	3	1409815	6170	Unpleasant	64	2	1	2037	3.99	1.5097	12000	0	1.51	0.4
586	4	F	29	LA	2	2	9	14	38	2	24	14	6	15	4	9	4	8.75	138	77	65	29	3	11	6	12	1	5	60	Block5	1	1154901	6140	Unpleasant	64	3	9	2448	NA	1.5161	7172.3633	0	1.516	0.401
587	4	F	29	LA	2	2	9	14	38	2	24	14	6	15	4	9	4	8.75	138	77	65	29	3	11	6	12	1	5	60	Block5	2	1172965	6380	Unpleasant	64	1	10	2006	NA	0.56866	7981.9336	0	0.569	0.196
588	4	F	29	LA	2	2	9	14	38	2	24	14	6	15	4	9	4	8.75	138	77	65	29	3	11	6	12	1	5	60	Block5	3	1190378	6170	Unpleasant	64	2	1	2065	NA	2.1831	12000	0	2.183	0.503
589	5	M	23	MA	3	2	10.75	14	43	2	13	30	16	5	7	8	7	4	120	62	68	48	3	9	18	21	2	5	60	Block5	1	951523	6170	Unpleasant	64	2	1	2453	2.0039	-0.0017118	144.5312	0	NA	NA
590	5	M	23	MA	3	2	10.75	14	43	2	13	30	16	5	7	8	7	4	120	62	68	48	3	9	18	21	2	5	60	Block5	2	969587	6380	Unpleasant	64	1	9	4093	2.0039	-0.0019895	0.48828	0	NA	NA
591	5	M	23	MA	3	2	10.75	14	43	2	13	30	16	5	7	8	7	4	120	62	68	48	3	9	18	21	2	5	60	Block5	3	989051	6140	Unpleasant	64	3	6	2706	2.0039	-0.00016403	99.6094	0	NA	NA
592	6	F	19	HA	1	1	5.75	14	55	1	22	33	11	13	10	9	12	13	111	70	46	70	1	19	21	30	1	5	62	Block5	1	1209795	6170	Unpleasant	64	2	1	2476	3.739	0.20772	11920.8984	0	0.208	0.082
593	6	F	19	HA	1	1	5.75	14	55	1	22	33	11	13	10	9	12	13	111	70	46	70	1	19	21	30	1	5	62	Block5	2	1227875	6380	Unpleasant	64	1	10	2460	3.739	-0.0076098	0.48828	0	NA	NA
594	6	F	19	HA	1	1	5.75	14	55	1	22	33	11	13	10	9	12	13	111	70	46	70	1	19	21	30	1	5	62	Block5	3	1245689	6140	Unpleasant	64	3	10	2770	3.739	-0.0078688	0.48828	0	NA	NA
595	7	F	22	LA	4	2	7.5	14	30	2	14	16	7	7	5	7	4	9	83	77	58	29	3	10	8	11	2	5	62	Block5	1	1451067	6140	Unpleasant	64	3	10	1864	3.306	0.90674	12000	0	0.907	0.28
596	7	F	22	LA	4	2	7.5	14	30	2	14	16	7	7	5	7	4	9	83	77	58	29	3	10	8	11	2	5	62	Block5	2	1468546	6380	Unpleasant	64	1	8	2307	3.306	0.54295	12000	0	0.543	0.188
597	7	F	22	LA	4	2	7.5	14	30	2	14	16	7	7	5	7	4	9	83	77	58	29	3	10	8	11	2	5	62	Block5	3	1486243	6170	Unpleasant	64	2	8	1781	3.306	0.5502	12000	0	0.55	0.19
598	8	M	23	MA	2	2	7.5	15	46	2	21	25	8	10	9	11	8	10	102	55	49	42	3	13	8	21	2	5	62	Block5	1	1630726	6170	Unpleasant	64	2	1	1848	0.92872	0.13532	12000	0	0.135	0.055
599	8	M	23	MA	2	2	7.5	15	46	2	21	25	8	10	9	11	8	10	102	55	49	42	3	13	8	21	2	5	62	Block5	2	1647956	6140	Unpleasant	64	3	10	2524	0.92872	0.045835	6641.1133	0	0.046	0.019
600	8	M	23	MA	2	2	7.5	15	46	2	21	25	8	10	9	11	8	10	102	55	49	42	3	13	8	21	2	5	62	Block5	3	1666086	6380	Unpleasant	64	1	10	2019	0.92872	0.46497	12000	1	0.465	0.166
601	9	F	22	LA	4	2	8.5	13	35	2	19	16	4	10	7	9	5	15	103	64	24	31	3	11	5	15	2	5	62	Block5	1	3146743	6380	Unpleasant	64	1	10	2338	3.3069	2.0522	12000	0	2.052	0.485
602	9	F	22	LA	4	2	8.5	13	35	2	19	16	4	10	7	9	5	15	103	64	24	31	3	11	5	15	2	5	62	Block5	2	3164490	6170	Unpleasant	64	2	1	2008	3.3069	0.12324	5665.5273	0	0.123	0.05
603	9	F	22	LA	4	2	8.5	13	35	2	19	16	4	10	7	9	5	15	103	64	24	31	3	11	5	15	2	5	62	Block5	3	3181869	6140	Unpleasant	64	3	10	2244	3.3069	0.63909	4411.1328	0	0.639	0.215
604	10	M	23	HA	3	1	9.5	12	57	1	19	38	14	10	12	9	12	16	103	66	63	48	3	17	15	16	1	5	59	Block5	1	920484	6140	Unpleasant	64	3	7	4486	6.0242	0.86588	10017.0898	0	0.866	0.271
605	10	M	23	HA	3	1	9.5	12	57	1	19	38	14	10	12	9	12	16	103	66	63	48	3	17	15	16	1	5	59	Block5	2	940566	6380	Unpleasant	64	1	8	1873	6.0242	0.56791	5565.918	0	0.568	0.195
606	10	M	23	HA	3	1	9.5	12	57	1	19	38	14	10	12	9	12	16	103	66	63	48	3	17	15	16	1	5	59	Block5	3	957829	6170	Unpleasant	64	2	3	1593	6.0242	0.22778	12000	0	0.228	0.089
607	11	F	19	HA	3	1	11.5	12	55	1	19	36	15	10	15	9	6	29	121	43	49	70	1	30	21	19	2	5	60	Block5	1	1064677	6170	Unpleasant	64	2	1	1890	2.4081	0.19546	11055.6641	0	0.195	0.078
608	11	F	19	HA	3	1	11.5	12	55	1	19	36	15	10	15	9	6	29	121	43	49	70	1	30	21	19	2	5	60	Block5	2	1081940	6140	Unpleasant	64	3	2	2471	2.4081	-0.0053399	0.48828	0	NA	NA
609	11	F	19	HA	3	1	11.5	12	55	1	19	36	15	10	15	9	6	29	121	43	49	70	1	30	21	19	2	5	60	Block5	3	1100020	6380	Unpleasant	64	1	10	2110	2.4081	0.20394	11875.4883	0	0.204	0.081
610	12	F	22	LA	4	2	10.5	13	35	2	19	16	7	9	4	10	5	6	126	50	35	45	3	16	18	11	2	5	60	Block5	1	1229149	6380	Unpleasant	64	1	9	3632	0.8104	0.038156	9297.8516	0	0.038	0.016
611	12	F	22	LA	4	2	10.5	13	35	2	19	16	7	9	4	10	5	6	126	50	35	45	3	16	18	11	2	5	60	Block5	2	1248180	6170	Unpleasant	64	2	1	2375	0.8104	0.034448	8585.4492	0	0.034	0.015
612	12	F	22	LA	4	2	10.5	13	35	2	19	16	7	9	4	10	5	6	126	50	35	45	3	16	18	11	2	5	60	Block5	3	1265927	6140	Unpleasant	64	3	9	1838	0.8104	0.0058202	12000	0	NA	NA
613	13	F	18	HA	2	1	9.25	11	57	1	29	28	16	12	5	17	7	9	128	60	32	54	2	18	18	18	1	5	62	Block5	1	1397021	6140	Unpleasant	64	3	10	3148	5.1644	0.19951	4439.4531	0	0.2	0.079
614	13	F	18	HA	2	1	9.25	11	57	1	29	28	16	12	5	17	7	9	128	60	32	54	2	18	18	18	1	5	62	Block5	2	1415769	6380	Unpleasant	64	1	8	2368	5.1644	-0.035631	0.48828	0	-0.036	0.015
615	13	F	18	HA	2	1	9.25	11	57	1	29	28	16	12	5	17	7	9	128	60	32	54	2	18	18	18	1	5	62	Block5	3	1433549	6170	Unpleasant	64	2	1	1134	5.1644	0.004508	9628.9062	0	NA	NA
616	14	F	35	HA	1	1	13.25	11	63	1	28	35	15	9	12	19	8	12.26	143	69	25	43.5483871	3	14.37096774	12.62903226	16.56451613	1	5	60	Block5	1	1162201	6380	Unpleasant	64	1	9	2487	0.93978	1.3224	11967.2852	0	1.322	0.366
617	14	F	35	HA	1	1	13.25	11	63	1	28	35	15	9	12	19	8	12.26	143	69	25	43.5483871	3	14.37096774	12.62903226	16.56451613	1	5	60	Block5	2	1180081	6170	Unpleasant	64	2	1	2029	0.93978	0.39374	9338.8672	0	0.394	0.144
618	14	F	35	HA	1	1	13.25	11	63	1	28	35	15	9	12	19	8	12.26	143	69	25	43.5483871	3	14.37096774	12.62903226	16.56451613	1	5	60	Block5	3	1197461	6140	Unpleasant	64	3	5	1882	0.93978	0.22633	8825.1953	0	0.226	0.089
619	15	M	26	LA	4	2	11.5	13	39	2	16	23	6	5	9	11	8	12	106	49	58	52	2	25	12	15	2	5	61	Block5	1	1216730	6380	Unpleasant	64	1	10	1551	0.92172	0.29439	10028.3203	0	0.294	0.112
620	15	M	26	LA	4	2	11.5	13	39	2	16	23	6	5	9	11	8	12	106	49	58	52	2	25	12	15	2	5	61	Block5	2	1233693	6170	Unpleasant	64	2	10	1199	0.92172	0.066779	7122.0703	0	0.067	0.028
621	15	M	26	LA	4	2	11.5	13	39	2	16	23	6	5	9	11	8	12	106	49	58	52	2	25	12	15	2	5	61	Block5	3	1250272	6140	Unpleasant	64	3	10	1307	0.92172	0.042429	7989.2578	0	0.042	0.018
622	16	F	18	HA	1	1	9.5	12	54	1	20	34	13	11	12	9	9	20	116	53	59	64	1	30	22	12	1	5	60	Block5	1	1003807	6140	Unpleasant	64	3	10	3479	2.7409	0.27512	11478.5156	0	0.275	0.106
623	16	F	18	HA	1	1	9.5	12	54	1	20	34	13	11	12	9	9	20	116	53	59	64	1	30	22	12	1	5	60	Block5	2	1022888	6380	Unpleasant	64	1	10	2617	2.7409	0.21629	12000	0	0.216	0.085
624	16	F	18	HA	1	1	9.5	12	54	1	20	34	13	11	12	9	9	20	116	53	59	64	1	30	22	12	1	5	60	Block5	3	1040918	6170	Unpleasant	64	2	2	3478	2.7409	-0.0062156	0.48828	0	NA	NA
625	17	F	26	MA	2	2	9.25	15	52	1	24	28	11	13	9	11	8	1	101	52	57	47	3	15	13	19	2	5	60	Block5	1	1021718	6140	Unpleasant	64	3	2	3452	7.7151	0.78329	5071.7773	0	0.783	0.251
626	17	F	26	MA	2	2	9.25	15	52	1	24	28	11	13	9	11	8	1	101	52	57	47	3	15	13	19	2	5	60	Block5	2	1040582	6170	Unpleasant	64	2	1	3648	7.7151	0.35887	6111.3281	0	0.359	0.133
627	17	F	26	MA	2	2	9.25	15	52	1	24	28	11	13	9	11	8	1	101	52	57	47	3	15	13	19	2	5	60	Block5	3	1059847	6380	Unpleasant	64	1	8	3916	7.7151	0.20744	11601.5625	0	0.207	0.082
628	18	M	23	HA	1	1	12	13	53	1	23	30	12	12	9	11	9	2	108	58	62	45	3	11	16	18	2	5	61	Block5	1	2873798	6140	Unpleasant	64	3	6	4497	2.9318	1.2796	6979.4922	0	1.28	0.358
629	18	M	23	HA	1	1	13	13	53	1	23	30	12	12	9	11	9	2	108	58	62	45	3	11	16	18	2	5	61	Block5	2	2893696	6170	Unpleasant	64	2	1	2318	2.9318	0.67324	4466.3086	0	0.673	0.224
630	18	M	23	HA	1	1	14	13	53	1	23	30	12	12	9	11	9	2	108	58	62	45	3	11	16	18	2	5	61	Block5	3	2911626	6380	Unpleasant	64	1	10	2387	2.9318	1.1067	12000	0	1.107	0.324
631	19	F	23	HA	2	1	9	14	55	1	26	29	9	14	11	12	9	15	129	62	63	52	2	20	12	20	2	5	61	Block5	1	1400308	6170	Unpleasant	64	2	1	1885	1.5014	-0.017377	0.48828	0	-0.017	0.007
632	19	F	23	HA	2	1	9	14	55	1	26	29	9	14	11	12	9	15	129	62	63	52	2	20	12	20	2	5	61	Block5	2	1417805	6380	Unpleasant	64	1	1	654	1.5014	-0.01219	0.48828	0	-0.012	0.005
633	19	F	23	HA	2	1	9	14	55	1	26	29	9	14	11	12	9	15	129	62	63	52	2	20	12	20	2	5	61	Block5	3	1433834	6140	Unpleasant	64	3	1	656	1.5014	-0.011726	0.48828	0	-0.012	0.005
634	20	F	32	HA	1	1	9.25	13	73	1	22	51	19	12	16	10	16	12.26	127	54	60	43.5483871	3	14.37096774	12.62903226	16.56451613	2	5	60	Block5	1	1582217	6170	Unpleasant	64	2	3	1992	6.4166	4.828	9477.0508	0	4.828	0.766
635	20	F	32	HA	1	1	9.25	13	73	1	22	51	19	12	16	10	16	12.26	127	54	60	43.5483871	3	14.37096774	12.62903226	16.56451613	2	5	60	Block5	2	1599564	6140	Unpleasant	64	3	6	3472	6.4166	1.3844	5360.3516	0	1.384	0.377
636	20	F	32	HA	1	1	9.25	13	73	1	22	51	19	12	16	10	16	12.26	127	54	60	43.5483871	3	14.37096774	12.62903226	16.56451613	2	5	60	Block5	3	1618645	6380	Unpleasant	64	1	6	2407	6.4166	0.016892	3678.7109	0	0.017	0.007
637	21	M	21	HA	3	1	7.75	12	56	1	19	37	16	6	10	13	11	8	126	55	54	42	3	9	14	19	1	5	59	Block5	1	1045470	6380	Unpleasant	64	1	6	1941	4.8261	2.9468	10466.3086	1	2.947	0.596
638	21	M	21	HA	3	1	7.75	12	56	1	19	37	16	6	10	13	11	8	126	55	54	42	3	9	14	19	1	5	59	Block5	2	1062767	6140	Unpleasant	64	3	4	2237	4.8261	0.6948	3517.0898	0	0.695	0.229
639	21	M	21	HA	3	1	7.75	12	56	1	19	37	16	6	10	13	11	8	126	55	54	42	3	9	14	19	1	5	59	Block5	3	1080414	6170	Unpleasant	64	2	NA	0	4.8261	1.1251	3575.6836	0	1.125	0.327
640	22	F	24	HA	1	1	7.75	15	55	1	21	34	9	10	14	11	11	19	115.4193548	58	64	52	2	19	14	19	1	5	59	Block5	1	971832	6380	Unpleasant	64	1	3	2739	NA	1.0037	6643.5547	1	1.004	0.302
641	22	F	24	HA	1	1	7.75	15	55	1	21	34	9	10	14	11	11	19	115.4193548	58	64	52	2	19	14	19	1	5	59	Block5	2	989963	6170	Unpleasant	64	2	3	3045	NA	0.13067	6017.5781	0	0.131	0.053
642	22	F	24	HA	1	1	7.75	15	55	1	21	34	9	10	14	11	11	19	115.4193548	58	64	52	2	19	14	19	1	5	59	Block5	3	1008377	6140	Unpleasant	64	3	8	2115	NA	0.47311	12000	0	0.473	0.168
643	23	F	23	HA	1	1	8.25	13	53	1	22	31	14	9	7	13	10	11	103	62	36	47	3	8	20	19	1	5	62	Block5	1	2995425	6140	Unpleasant	64	3	10	2105	4.5658	0.12031	3704.1016	0	0.12	0.049
644	23	F	23	HA	1	1	8.25	13	53	1	22	31	14	9	7	13	10	11	103	62	36	47	3	8	20	19	1	5	62	Block5	2	3012938	6170	Unpleasant	64	2	1	1419	4.5658	0.71475	5107.4219	0	0.715	0.234
645	23	F	23	HA	1	1	8.25	13	53	1	22	31	14	9	7	13	10	11	103	62	36	47	3	8	20	19	1	5	62	Block5	3	3029968	6380	Unpleasant	64	1	10	1405	4.5658	-0.02876	0.48828	0	-0.029	0.012
646	24	F	35	HA	3	1	8.5	12	55	1	17	38	14	8	13	9	11	1	100	61	60	29	3	7	7	15	1	5	59	Block5	1	854602	6140	Unpleasant	64	3	6	2718	6.5819	1.827	7633.3008	0	1.827	0.451
647	24	F	35	HA	3	1	8.5	12	55	1	17	38	14	8	13	9	11	1	100	61	60	29	3	7	7	15	1	5	59	Block5	2	872732	6170	Unpleasant	64	2	3	3744	6.5819	0.34267	7459.9609	0	0.343	0.128
648	24	F	35	HA	3	1	8.5	12	55	1	17	38	14	8	13	9	11	1	100	61	60	29	3	7	7	15	1	5	59	Block5	3	892080	6380	Unpleasant	64	1	3	3927	6.5819	0.45925	7822.2656	0	0.459	0.164
649	25	F	21	HA	1	1	7.5	12	53	1	20	33	14	10	8	10	11	8	115.4193548	68	53	38	3	8	16	14	1	5	60	Block5	1	1114483	6140	Unpleasant	64	3	3	5489	5.0026	0.17926	4218.2617	0	0.179	0.072
650	25	F	21	HA	1	1	7.5	12	53	1	20	33	14	10	8	10	11	8	115.4193548	68	53	38	3	8	16	14	1	5	60	Block5	2	1135382	6170	Unpleasant	64	2	2	2309	5.0026	0.26395	8533.2031	0	0.264	0.102
651	25	F	21	HA	1	1	7.5	12	53	1	20	33	14	10	8	10	11	8	115.4193548	68	53	38	3	8	16	14	1	5	60	Block5	3	1153295	6380	Unpleasant	64	1	2	3052	5.0026	-0.012297	0.48828	0	-0.012	0.005
652	26	F	28	HA	1	1	9.5	14	61	1	23	38	12	13	12	10	14	5	96	39	47	66	1	23	20	23	1	5	61	Block5	1	2063833	6380	Unpleasant	64	1	9	4048	2.2484	3.2945	8741.2109	0	3.295	0.633
653	26	F	28	HA	1	1	9.5	14	61	1	23	38	12	13	12	10	14	5	96	39	47	66	1	23	20	23	1	5	61	Block5	2	2083298	6170	Unpleasant	64	2	2	3083	2.2484	0.30674	3446.2891	0	0.307	0.116
654	26	F	28	HA	1	1	9.5	14	61	1	23	38	12	13	12	10	14	5	96	39	47	66	1	23	20	23	1	5	61	Block5	3	2101762	6140	Unpleasant	64	3	8	4855	2.2484	1.2241	12000	0	1.224	0.347
655	27	F	30	HA	1	1	8.5	11	61	1	26	35	15	13	10	13	10	18	93	53	55	45	3	11	16	18	2	5	59	Block5	1	1586414	6170	Unpleasant	64	2	1	3418	3.577	2.3404	11312.5	0	2.34	0.524
656	27	F	30	HA	1	1	8.5	11	61	1	26	35	15	13	10	13	10	18	93	53	55	45	3	11	16	18	2	5	59	Block5	2	1605445	6380	Unpleasant	64	1	3	2635	3.577	1.9296	7452.1484	0	1.93	0.467
657	27	F	30	HA	1	1	8.5	11	61	1	26	35	15	13	10	13	10	18	93	53	55	45	3	11	16	18	2	5	59	Block5	3	1623459	6140	Unpleasant	64	3	1	2154	3.577	1.1758	10674.8047	0	1.176	0.338
658	28	M	23	HA	2	1	13.25	13	56	1	27	29	10	10	11	17	8	9	124	66	30	35	3	11	9	15	1	5	60	Block5	1	1266119	6170	Unpleasant	64	2	2	3009	5.9546	3.3133	7854.0039	0	3.313	0.635
659	28	M	23	HA	2	1	13.25	13	56	1	27	29	10	10	11	17	8	9	124	66	30	35	3	11	9	15	1	5	60	Block5	2	1284717	6380	Unpleasant	64	1	8	3595	5.9546	0.1287	3881.8359	0	0.129	0.053
660	28	M	23	HA	2	1	13.25	13	56	1	27	29	10	10	11	17	8	9	124	66	30	35	3	11	9	15	1	5	60	Block5	3	1303681	6140	Unpleasant	64	3	10	2212	5.9546	-0.059155	1304.1992	0	-0.059	0.025
661	29	F	24	HA	1	1	7.75	14	55	1	24	31	16	13	7	11	8	17	133	61	58	71	1	27	24	20	2	5	61	Block5	1	1274070	6170	Unpleasant	64	2	1	2552	1.5837	0.11587	9943.3594	0	0.116	0.048
662	29	F	24	HA	1	1	7.75	14	55	1	24	31	16	13	7	11	8	17	133	61	58	71	1	27	24	20	2	5	61	Block5	2	1291984	6140	Unpleasant	64	3	8	2184	1.5837	0.055923	7345.2148	0	0.056	0.024
663	29	F	24	HA	1	1	7.75	14	55	1	24	31	16	13	7	11	8	17	133	61	58	71	1	27	24	20	2	5	61	Block5	3	1309781	6380	Unpleasant	64	1	5	2075	1.5837	0.072816	622.5586	0	0.073	0.031
664	30	F	21	HA	1	1	9.5	14	82	1	37	45	19	18	14	19	12	12	96	53	54	60	2	9	22	29	2	5	60	Block5	1	816657	6170	Unpleasant	64	2	2	2991	3.665	1.8692	7776.8555	0	1.869	0.458
665	30	F	21	HA	1	1	9.5	14	82	1	37	45	19	18	14	19	12	12	96	53	54	60	2	9	22	29	2	5	60	Block5	2	835254	6380	Unpleasant	64	1	8	1877	3.665	0.11167	8182.6172	0	0.112	0.046
666	30	F	21	HA	1	1	9.5	14	82	1	37	45	19	18	14	19	12	12	96	53	54	60	2	9	22	29	2	5	60	Block5	3	852501	6140	Unpleasant	64	3	10	1350	3.665	1.8849	12000	0	1.885	0.46
667	31	F	28	LA	4	2	8.25	13	36	2	16	20	9	10	5	6	6	7	111	53	60	25	3	7	7	11	2	5	59	Block5	1	1084137	6380	Unpleasant	64	1	7	2350	6.1365	0.23697	7933.5938	0	0.237	0.092
668	31	F	28	LA	4	2	8.25	13	36	2	16	20	9	10	5	6	6	7	111	53	60	25	3	7	7	11	2	5	59	Block5	2	1101867	6140	Unpleasant	64	3	7	4745	6.1365	0.068597	7690.4297	0	0.069	0.029
669	31	F	28	LA	4	2	8.25	13	36	2	16	20	9	10	5	6	6	7	111	53	60	25	3	7	7	11	2	5	59	Block5	3	1122016	6170	Unpleasant	64	2	4	3752	6.1365	-0.02383	0.48828	0	-0.024	0.01
670	32	F	23	LA	4	2	7.25	13	40	2	15	25	9	6	7	9	9	2	104	57	50	34	3	14	11	9	2	5	59	Block5	1	789489	6170	Unpleasant	64	2	1	2138	4.9338	2.5013	4610.8398	1	2.501	0.544
671	32	F	23	LA	4	2	7.25	13	40	2	15	25	9	6	7	9	9	2	104	57	50	34	3	14	11	9	2	5	59	Block5	2	807219	6380	Unpleasant	64	1	8	1830	4.9338	0.60894	4721.1914	0	0.609	0.207
672	32	F	23	LA	4	2	7.25	13	40	2	15	25	9	6	7	9	9	2	104	57	50	34	3	14	11	9	2	5	59	Block5	3	824416	6140	Unpleasant	64	3	2	3133	4.9338	0.26426	12000	0	0.264	0.102
673	33	F	30	LA	4	2	9.25	14	42	2	16	26	11	5	9	11	6	24	119	65	66	47	3	13	13	21	1	5	59	Block5	1	773418	6170	Unpleasant	64	2	4	2471	4.7599	0.92721	7671.875	1	0.927	0.285
674	33	F	30	LA	4	2	9.25	14	42	2	16	26	11	5	9	11	6	24	119	65	66	47	3	13	13	21	1	5	59	Block5	2	791249	6140	Unpleasant	64	3	8	2436	4.7599	0.84275	9061.5234	0	0.843	0.265
675	33	F	30	LA	4	2	9.25	14	42	2	16	26	11	5	9	11	6	24	119	65	66	47	3	13	13	21	1	5	59	Block5	3	809296	6380	Unpleasant	64	1	9	1476	4.7599	1.2886	8107.4219	0	1.289	0.36
676	34	F	25	LA	4	2	8.5	14	37	2	13	24	12	6	6	7	6	10	138	64	49	32	3	14	6	12	1	5	60	Block5	1	1345017	6380	Unpleasant	64	1	7	2041	0.52268	0.10738	8773.4375	0	0.107	0.044
677	34	F	25	LA	4	2	8.5	14	37	2	13	24	12	6	6	7	6	10	138	64	49	32	3	14	6	12	1	5	60	Block5	2	1362463	6170	Unpleasant	64	2	4	1376	0.52268	0.033704	9324.2188	0	0.034	0.014
678	34	F	25	LA	4	2	8.5	14	37	2	13	24	12	6	6	7	6	10	138	64	49	32	3	14	6	12	1	5	60	Block5	3	1379193	6140	Unpleasant	64	3	10	1349	0.52268	0.015662	10444.8242	0	0.016	0.007
679	35	F	24	LA	4	2	9.25	13	39	2	15	24	9	5	7	10	8	1	100	61	60	29	3	7	7	15	2	5	61	Block5	1	1791706	6140	Unpleasant	64	3	NA	0	3.8899	1.1718	8101.5625	0	1.172	0.337
680	35	F	24	LA	4	2	9.25	13	39	2	15	24	9	5	7	10	8	1	100	61	60	29	3	7	7	15	2	5	61	Block5	2	1812806	6380	Unpleasant	64	1	3	3266	3.8899	0.10546	4229.0039	0	0.105	0.044
681	35	F	24	LA	4	2	9.25	13	39	2	15	24	9	5	7	10	8	1	100	61	60	29	3	7	7	15	2	5	61	Block5	3	1831486	6170	Unpleasant	64	2	2	1430	3.8899	0.013152	8020.5078	0	0.013	0.006
682	36	F	24	LA	4	2	9	14	36	2	19	17	5	10	7	9	5	11	132	59	62	35	3	15	7	13	2	5	62	Block5	1	1913429	6380	Unpleasant	64	1	8	1312	1.3904	1.7074	5841.3086	0	1.707	0.433
683	36	F	24	LA	4	2	9	14	36	2	19	17	5	10	7	9	5	11	132	59	62	35	3	15	7	13	2	5	62	Block5	2	1930109	6140	Unpleasant	64	3	8	2194	1.3904	-0.040031	0.48828	0	-0.04	0.017
684	36	F	24	LA	4	2	9	14	36	2	19	17	5	10	7	9	5	11	132	59	62	35	3	15	7	13	2	5	62	Block5	3	1947705	6170	Unpleasant	64	2	1	1630	1.3904	1.6346	12000	0	1.635	0.421
685	37	M	29	MA	2	2	11.25	14	48	2	22	26	11	10	7	12	8	4	120	61	60	34	3	8	12	14	2	5	60	Block5	1	1517872	6380	Unpleasant	64	1	8	1765	7.1401	1.2777	7722.6562	0	1.278	0.357
686	37	M	29	MA	2	2	11.25	14	48	2	22	26	11	10	7	12	8	4	120	61	60	34	3	8	12	14	2	5	60	Block5	2	1535035	6170	Unpleasant	64	2	1	1682	7.1401	0.91953	7950.1953	0	0.92	0.283
687	37	M	29	MA	2	2	11.25	14	48	2	22	26	11	10	7	12	8	4	120	61	60	34	3	8	12	14	2	5	60	Block5	3	1552082	6140	Unpleasant	64	3	3	3045	7.1401	0.4986	4347.168	0	0.499	0.176
688	38	M	21	LA	4	2	11.75	14	41	2	15	26	11	5	8	10	7	10	121	72	27	39	3	13	13	13	1	5	60	Block5	1	956347	6170	Unpleasant	64	2	1	2203	7.3061	3.6624	8011.2305	0	3.662	0.669
689	38	M	21	LA	4	2	11.75	14	41	2	15	26	11	5	8	10	7	10	121	72	27	39	3	13	13	13	1	5	60	Block5	2	973927	6140	Unpleasant	64	3	10	2038	7.3061	1.0432	3764.1602	0	1.043	0.31
690	38	M	21	LA	4	2	11.75	14	41	2	15	26	11	5	8	10	7	10	121	72	27	39	3	13	13	13	1	5	60	Block5	3	991573	6380	Unpleasant	64	1	10	1804	7.3061	0.44558	3928.2227	0	0.446	0.16
691	39	F	25	LA	4	2	10.5	14	41	2	18	23	12	9	7	9	4	2	129	76	61	36	3	9	12	16	2	5	59	Block5	1	799879	6170	Unpleasant	64	2	3	1960	3.1617	1.8633	9306.6406	0	1.863	0.457
692	39	F	25	LA	4	2	10.5	14	41	2	18	23	12	9	7	9	4	2	129	76	61	36	3	9	12	16	2	5	59	Block5	2	817192	6140	Unpleasant	64	3	1	1366	3.1617	-0.042212	0.48828	0	-0.042	0.018
693	39	F	25	LA	4	2	10.5	14	41	2	18	23	12	9	7	9	4	2	129	76	61	36	3	9	12	16	2	5	59	Block5	3	834155	6380	Unpleasant	64	1	7	1262	3.1617	0.76119	12000	0	0.761	0.246
697	41	F	25	MA	3	2	9.25	15	49	1	14	35	14	10	15	4	6	9	130	71	49	38	3	9	8	21	2	5	62	Block5	1	1763268	6380	Unpleasant	64	1	4	2237	6.8206	2.4773	5145.0195	0	2.477	0.541
698	41	F	25	MA	3	2	9.25	15	49	1	14	35	14	10	15	4	6	9	130	71	49	38	3	9	8	21	2	5	62	Block5	2	1780898	6170	Unpleasant	64	2	2	1998	6.8206	2.2083	8178.2227	0	2.208	0.506
699	41	F	25	MA	3	2	9.25	15	49	1	14	35	14	10	15	4	6	9	130	71	49	38	3	9	8	21	2	5	62	Block5	3	1798262	6140	Unpleasant	64	3	5	2118	6.8206	2.5439	12000	0	2.544	0.549
700	42	F	22	MA	3	2	10.75	10	49	1	14	35	17	6	9	8	9	20	129	61	51	66	1	24	17	25	2	5	61	Block5	1	1663807	6380	Unpleasant	64	1	10	2427	6.2232	-0.00011086	0.48828	0	NA	NA
701	42	F	22	MA	3	2	10.75	10	49	1	14	35	17	6	9	8	9	20	129	61	51	66	1	24	17	25	2	5	61	Block5	2	1681604	6140	Unpleasant	64	3	1	2365	6.2232	-0.0083163	0.48828	0	NA	NA
702	42	F	22	MA	3	2	10.75	10	49	1	14	35	17	6	9	8	9	20	129	61	51	66	1	24	17	25	2	5	61	Block5	3	1699384	6170	Unpleasant	64	2	1	2021	6.2232	0.053391	1944.3359	0	0.053	0.023
703	43	F	23	LA	4	2	7.75	14	40	2	16	24	10	10	8	6	6	18	131	53	55	35	3	17	7	11	1	5	60	Block5	1	1765664	6170	Unpleasant	64	2	1	2718	3.1434	0.11426	10589.3555	0	0.114	0.047
704	43	F	23	LA	4	2	7.75	14	40	2	16	24	10	10	8	6	6	18	131	53	55	35	3	17	7	11	1	5	60	Block5	2	1783994	6380	Unpleasant	64	1	9	1796	3.1434	-0.0066309	0.48828	0	NA	NA
705	43	F	23	LA	4	2	7.75	14	40	2	16	24	10	10	8	6	6	18	131	53	55	35	3	17	7	11	1	5	60	Block5	3	1801157	6140	Unpleasant	64	3	10	1860	3.1434	-0.0063252	0.48828	0	NA	NA
706	44	M	21	MA	2	2	12.25	13	45	2	25	20	7	13	5	12	8	24	126	51	66	33	3	12	8	13	2	5	61	Block5	1	2114807	6140	Unpleasant	64	3	5	2446	3.6014	0.0815	8585.4492	0	0.082	0.034
707	44	M	21	MA	2	2	12.25	13	45	2	25	20	7	13	5	12	8	24	126	51	66	33	3	12	8	13	2	5	61	Block5	2	2132637	6170	Unpleasant	64	2	2	2334	3.6014	-0.0096431	0.48828	0	NA	NA
708	44	M	21	MA	2	2	12.25	13	45	2	25	20	7	13	5	12	8	24	126	51	66	33	3	12	8	13	2	5	61	Block5	3	2150584	6380	Unpleasant	64	1	5	1310	3.6014	0.21641	12000	0	0.216	0.085
709	45	F	31	LA	4	2	8.25	15	37	2	12	25	11	7	10	5	4	11	148	77	70	37	3	8	11	18	1	5	62	Block5	1	1331005	6380	Unpleasant	64	1	9	3244	1.8267	0.015879	4707.0312	0	0.016	0.007
710	45	F	31	LA	4	2	8.25	15	37	2	12	25	11	7	10	5	4	11	148	77	70	37	3	8	11	18	1	5	62	Block5	2	1349619	6140	Unpleasant	64	3	2	2020	1.8267	-0.00031757	309.082	0	NA	NA
711	45	F	31	LA	4	2	8.25	15	37	2	12	25	11	7	10	5	4	11	148	77	70	37	3	8	11	18	1	5	62	Block5	3	1367049	6170	Unpleasant	64	2	1	628	1.8267	0.0038549	12000	0	NA	NA
712	46	F	22	MA	3	2	8.5	15	51	1	15	36	15	8	11	7	10	15	59	54	107	65	1	19	19	27	2	5	60	Block5	1	1462911	6170	Unpleasant	64	2	3	2169	4.5353	0.85675	5782.2266	0	0.857	0.269
713	46	F	22	MA	3	2	8.5	15	51	1	15	36	15	8	11	7	10	15	59	54	107	65	1	19	19	27	2	5	60	Block5	2	1480458	6140	Unpleasant	64	3	5	2935	4.5353	-0.019151	5687.5	0	-0.019	0.008
714	46	F	22	MA	3	2	8.5	15	51	1	15	36	15	8	11	7	10	15	59	54	107	65	1	19	19	27	2	5	60	Block5	3	1499005	6380	Unpleasant	64	1	9	1451	4.5353	-0.019965	0.48828	0	-0.02	0.009
715	47	F	21	MA	2	2	8	12	45	2	23	22	8	11	7	12	7	14	113	53	57	32	3	13	6	13	2	5	60	Block5	1	1781275	6170	Unpleasant	64	2	1	1793	5.1319	0.013444	10840.8203	0	0.013	0.006
716	47	F	21	MA	2	2	8	12	45	2	23	22	8	11	7	12	7	14	113	53	57	32	3	13	6	13	2	5	60	Block5	2	1798438	6140	Unpleasant	64	3	2	3384	5.1319	0.00028229	1872.0703	0	NA	NA
717	47	F	21	MA	2	2	8	12	45	2	23	22	8	11	7	12	7	14	113	53	57	32	3	13	6	13	2	5	60	Block5	3	1817435	6380	Unpleasant	64	1	9	1151	5.1319	0.026032	4628.418	0	0.026	0.011
718	48	F	26	LA	4	2	9	13	42	2	16	26	11	8	8	8	7	6	137	80	75	30	3	11	7	12	2	5	59	Block5	1	1257977	6140	Unpleasant	64	3	2	2900	0.63037	0.075203	12000	0	0.075	0.031
719	48	F	26	LA	4	2	9	13	42	2	16	26	11	8	8	8	7	6	137	80	75	30	3	11	7	12	2	5	59	Block5	2	1276491	6380	Unpleasant	64	1	2	5620	0.63037	0.021814	11253.9062	0	0.022	0.009
720	48	F	26	LA	4	2	9	13	42	2	16	26	11	8	8	8	7	6	137	80	75	30	3	11	7	12	2	5	59	Block5	3	1297524	6170	Unpleasant	64	2	3	1932	0.63037	0.029598	12000	0	0.03	0.013
721	49	M	24	MA	3	2	8.75	14	49	1	17	32	19	9	5	8	8	9	120	67	62	50	3	12	21	17	2	5	61	Block5	1	2486906	6170	Unpleasant	64	2	5	1793	13.4003	5.694	8448.2422	0	5.694	0.826
722	49	M	24	MA	3	2	8.75	14	49	1	17	32	19	9	5	8	8	9	120	67	62	50	3	12	21	17	2	5	61	Block5	2	2504302	6380	Unpleasant	64	1	8	1536	13.4003	0.74359	4060.5469	0	0.744	0.241
723	49	M	24	MA	3	2	8.75	14	49	1	17	32	19	9	5	8	8	9	120	67	62	50	3	12	21	17	2	5	61	Block5	3	2521215	6140	Unpleasant	64	3	8	1139	13.4003	2.2294	12000	0	2.229	0.509
724	50	F	23	MA	3	2	8.5	16	49	1	18	31	12	6	9	12	10	7	126	56	58	26	3	9	7	10	1	5	61	Block5	1	2861737	6140	Unpleasant	64	3	4	2341	0.46098	0.0002528	5034.668	0	NA	NA
725	50	F	23	MA	3	2	8.5	16	49	1	18	31	12	6	9	12	10	7	126	56	58	26	3	9	7	10	1	5	61	Block5	2	2879684	6380	Unpleasant	64	1	10	1427	0.46098	0.0056029	11740.7227	0	NA	NA
726	50	F	23	MA	3	2	8.5	16	49	1	18	31	12	6	9	12	10	7	126	56	58	26	3	9	7	10	1	5	61	Block5	3	2896497	6170	Unpleasant	64	2	1	1238	0.46098	0.018722	11669.4336	0	0.019	0.008
727	51	M	31	MA	4	2	9.25	14	45	2	19	26	11	8	9	11	6	0	118	58	66	21	3	7	5	9	1	5	60	Block5	1	1984702	6380	Unpleasant	64	1	8	2664	2.3307	0.2199	9463.8672	0	0.22	0.086
728	51	M	31	MA	4	2	9.25	14	45	2	19	26	11	8	9	11	6	0	118	58	66	21	3	7	5	9	1	5	60	Block5	2	2002749	6140	Unpleasant	64	3	6	3508	2.3307	-0.0061507	0.48828	0	NA	NA
729	51	M	31	MA	4	2	9.25	14	45	2	19	26	11	8	9	11	6	0	118	58	66	21	3	7	5	9	1	5	60	Block5	3	2021663	6170	Unpleasant	64	2	2	3375	2.3307	0.087043	9462.4023	0	0.087	0.036
730	52	F	21	MA	3	2	8.75	11	51	1	18	33	14	8	10	10	9	11	112	54	48	60	2	20	19	21	2	5	60	Block5	1	1083029	6380	Unpleasant	64	1	7	2246	6.0973	1.2605	8153.8086	0	1.261	0.354
731	52	F	21	MA	3	2	8.75	11	51	1	18	33	14	8	10	10	9	11	112	54	48	60	2	20	19	21	2	5	60	Block5	2	1100642	6140	Unpleasant	64	3	7	2290	6.0973	0.003686	8320.8008	0	NA	NA
732	52	F	21	MA	3	2	8.75	11	51	1	18	33	14	8	10	10	9	11	112	54	48	60	2	20	19	21	2	5	60	Block5	3	1118322	6170	Unpleasant	64	2	1	1594	6.0973	0.26671	10037.5977	0	0.267	0.103
733	53	M	24	MA	2	2	8.75	14	50	1	22	28	10	10	10	12	8	0	115	57	59	34	3	7	10	17	1	5	59	Block5	1	889679	6380	Unpleasant	64	1	5	3915	4.008	1.9867	8441.8945	0	1.987	0.475
734	53	M	24	MA	2	2	8.75	14	50	1	22	28	10	10	10	12	8	0	115	57	59	34	3	7	10	17	1	5	59	Block5	2	908994	6170	Unpleasant	64	2	5	4318	4.008	0.62066	6343.2617	0	0.621	0.21
735	53	M	24	MA	2	2	8.75	14	50	1	22	28	10	10	10	12	8	0	115	57	59	34	3	7	10	17	1	5	59	Block5	3	928692	6140	Unpleasant	64	3	6	3635	4.008	0.46381	8146.9727	0	0.464	0.165
736	54	F	23	MA	4	2	10.25	13	45	2	16	29	13	5	7	11	9	18	114	57	47	51	2	24	15	12	1	5	59	Block5	1	1640689	6170	Unpleasant	64	2	3	2778	3.1721	1.1171	10861.8164	0	1.117	0.326
737	54	F	23	MA	4	2	10.25	13	45	2	16	29	13	5	7	11	9	18	114	57	47	51	2	24	15	12	1	5	59	Block5	2	1658836	6140	Unpleasant	64	3	7	2456	3.1721	0.28043	8421.3867	0	0.28	0.107
738	54	F	23	MA	4	2	10.25	13	45	2	16	29	13	5	7	11	9	18	114	57	47	51	2	24	15	12	1	5	59	Block5	3	1676900	6380	Unpleasant	64	1	8	1817	3.1721	0.033768	4904.7852	0	0.034	0.014
739	55	F	24	LA	4	2	10	13	35	2	14	21	8	4	9	10	4	15	140	51	63	41	3	21	5	15	1	5	61	Block5	1	967713	6140	Unpleasant	64	3	2	2716	8.1535	3.3829	7736.3281	0	3.383	0.642
740	55	F	24	LA	4	2	10	13	35	2	14	21	8	4	9	10	4	15	140	51	63	41	3	21	5	15	1	5	61	Block5	2	986043	6380	Unpleasant	64	1	2	3402	8.1535	3.6263	9779.7852	0	3.626	0.665
741	55	F	24	LA	4	2	10	13	35	2	14	21	8	4	9	10	4	15	140	51	63	41	3	21	5	15	1	5	61	Block5	3	1004841	6170	Unpleasant	64	2	1	2713	8.1535	3.4913	11532.2266	0	3.491	0.652
742	56	F	25	MA	1	2	8.75	14	52	1	20	32	13	6	9	14	10	21	125	61	61	67	1	28	20	19	1	5	61	Block5	1	2459058	6380	Unpleasant	64	1	5	2293	1.6014	1.0789	9482.9102	0	1.079	0.318
743	56	F	25	MA	1	2	8.75	14	52	1	20	32	13	6	9	14	10	21	125	61	61	67	1	28	20	19	1	5	61	Block5	2	2476721	6140	Unpleasant	64	3	5	2395	1.6014	0.36963	4811.5234	0	0.37	0.137
744	56	F	25	MA	1	2	8.75	14	52	1	20	32	13	6	9	14	10	21	125	61	61	67	1	28	20	19	1	5	61	Block5	3	2494518	6170	Unpleasant	64	2	2	1020	1.6014	0.37354	8087.8906	0	0.374	0.138
745	57	M	25	LA	4	2	9	12	42	2	16	26	8	6	11	10	7	1	62	61	62	37	3	13	9	15	1	5	60	Block5	1	1022248	6380	Unpleasant	64	1	9	4148	1.0738	-0.015463	0.48828	0	-0.015	0.007
746	57	M	25	LA	4	2	9	12	42	2	16	26	8	6	11	10	7	1	62	61	62	37	3	13	9	15	1	5	60	Block5	2	1041779	6140	Unpleasant	64	3	9	3007	1.0738	-0.012058	0.48828	0	-0.012	0.005
747	57	M	25	LA	4	2	9	12	42	2	16	26	8	6	11	10	7	1	62	61	62	37	3	13	9	15	1	5	60	Block5	3	1060176	6170	Unpleasant	64	2	1	2079	1.0738	-0.0064068	0.48828	0	NA	NA
748	58	F	26	LA	4	2	11.5	14	37	2	17	20	6	8	7	9	7	7	129	52	160	28	3	9	10	9	1	5	61	Block5	1	1466904	6170	Unpleasant	64	2	3	2377	0.46382	-0.0091605	0.48828	0	NA	NA
749	58	F	26	LA	4	2	11.5	14	37	2	17	20	6	8	7	9	7	7	129	52	160	28	3	9	10	9	1	5	61	Block5	2	1484650	6140	Unpleasant	64	3	1	1928	0.46382	-0.013665	0.48828	0	-0.014	0.006
750	58	F	26	LA	4	2	11.5	14	37	2	17	20	6	8	7	9	7	7	129	52	160	28	3	9	10	9	1	5	61	Block5	3	1502164	6380	Unpleasant	64	1	4	2258	0.46382	-0.013546	0.48828	0	-0.014	0.006
751	59	F	23	MA	2	2	9.25	12	49	1	30	19	10	13	4	17	5	3	99	50	52	32	3	7	8	17	1	5	60	Block5	1	1932947	6380	Unpleasant	64	1	8	2434	2.1192	0.57148	8931.6406	0	0.571	0.196
752	59	F	23	MA	2	2	9.25	12	49	1	30	19	10	13	4	17	5	3	99	50	52	32	3	7	8	17	1	5	60	Block5	2	1950777	6170	Unpleasant	64	2	1	1369	2.1192	-0.024113	0.48828	0	-0.024	0.01
753	59	F	23	MA	2	2	9.25	12	49	1	30	19	10	13	4	17	5	3	99	50	52	32	3	7	8	17	1	5	60	Block5	3	1967507	6140	Unpleasant	64	3	3	1622	2.1192	-0.014168	0.48828	0	-0.014	0.006
754	60	M	30	MA	4	2	10.25	13	45	2	18	27	10	8	9	10	8	9.37	92	64	56	33	3	13	8	12	2	5	60	Block5	1	1257665	6170	Unpleasant	64	2	2	1897	2.8628	0.13849	5850.0977	0	0.138	0.056
755	60	M	30	MA	4	2	10.25	13	45	2	18	27	10	8	9	10	8	9.37	92	64	56	33	3	13	8	12	2	5	60	Block5	2	1274929	6140	Unpleasant	64	3	5	3710	2.8628	-0.0067401	0.48828	0	NA	NA
756	60	M	30	MA	4	2	10.25	13	45	2	18	27	10	8	9	10	8	9.37	92	64	56	33	3	13	8	12	2	5	60	Block5	3	1294243	6380	Unpleasant	64	1	7	2426	2.8628	-0.0075831	0.48828	0	NA	NA
757	61	F	21	MA	3	2	9	15	50	1	19	31	16	7	8	12	7	4	93	54	53	48	3	9	16	23	1	5	59	Block5	1	909267	6380	Unpleasant	64	1	5	2828	2.0704	3.1924	12000	0	3.192	0.622
758	61	F	21	MA	3	2	9	15	50	1	19	31	16	7	8	12	7	4	93	54	53	48	3	9	16	23	1	5	59	Block5	2	927481	6170	Unpleasant	64	2	3	2910	2.0704	0.48518	9428.7109	0	0.485	0.172
759	61	F	21	MA	3	2	9	15	50	1	19	31	16	7	8	12	7	4	93	54	53	48	3	9	16	23	1	5	59	Block5	3	945745	6140	Unpleasant	64	3	1	3395	2.0704	0.29776	9308.5938	0	0.298	0.113
760	62	F	23	LA	4	2	10.75	13	21	2	9	12	4	4	4	5	4	6	129	68	25	28	3	10	6	12	1	5	59	Block5	1	985509	6170	Unpleasant	64	2	1	3174	1.1006	-0.010124	354.4922	0	-0.01	0.004
761	62	F	23	LA	4	2	10.75	13	21	2	9	12	4	4	4	5	4	6	129	68	25	28	3	10	6	12	1	5	59	Block5	2	1004056	6140	Unpleasant	64	3	6	3658	1.1006	-0.015607	61.0352	0	-0.016	0.007
762	62	F	23	LA	4	2	10.75	13	21	2	9	12	4	4	4	5	4	6	129	68	25	28	3	10	6	12	1	5	59	Block5	3	1023304	6380	Unpleasant	64	1	10	2034	1.1006	-0.015924	52.2461	0	-0.016	0.007
763	63	F	24	MA	2	2	9.25	14	48	2	23	25	11	10	8	13	6	4	115	46	48	36	3	11	10	15	2	5	61	Block5	1	1559620	6380	Unpleasant	64	1	7	2603	4.7599	1.4469	7401.3672	0	1.447	0.389
764	63	F	24	MA	2	2	9.25	14	48	2	23	25	11	10	8	13	6	4	115	46	48	36	3	11	10	15	2	5	61	Block5	2	1577600	6140	Unpleasant	64	3	8	1293	4.7599	2.0271	7141.6016	0	2.027	0.481
765	63	F	24	MA	2	2	9.25	14	48	2	23	25	11	10	8	13	6	4	115	46	48	36	3	11	10	15	2	5	61	Block5	3	1594296	6170	Unpleasant	64	2	1	1441	4.7599	-0.068805	0.48828	0	-0.069	0.029
766	64	F	26	LA	4	2	7.75	13	38	2	19	19	8	11	7	8	4	2	106	52	47	31	3	10	5	16	2	5	60	Block5	1	960442	6170	Unpleasant	64	2	1	2498	2.5872	-0.00051582	0.48828	0	NA	NA
767	64	F	26	LA	4	2	7.75	13	38	2	19	19	8	11	7	8	4	2	106	52	47	31	3	10	5	16	2	5	60	Block5	2	978322	6140	Unpleasant	64	3	3	3492	2.5872	-0.001976	0.48828	0	NA	NA
768	64	F	26	LA	4	2	7.75	13	38	2	19	19	8	11	7	8	4	2	106	52	47	31	3	10	5	16	2	5	60	Block5	3	997420	6380	Unpleasant	64	1	8	1364	2.5872	0.0040307	1648.4375	0	NA	NA
