# Supplementary material for: Alexithymia and emotional reactions to odors
Source: Sci Rep. 2017 Oct 26;7:14097. doi: 10.1038/s41598-017-14404-x (PMC5658372; doi:10.1038/s41598-017-14404-x)
Supplement: Supplementary file 3 — Supplementary Information [file 41598_2017_14404_MOESM3_ESM.csv]

	Subject	Block	Procedure.Block.	Trial	Blanck9.OnsetTime	ITI	Odor	OlfClass	Question.Trial.	rating1	Rating1.RT	HR_baseline_BPM	HR_baseline_HR	HR_odor_t1_BPM	HR_odor_t1_HR	HR_odor_t2_BPM	HR_odor_t2_HR	HR_odor_t3_BPM	HR_odor_t3_HR
1	1	59	Block1	1	1131038	6180	Neutral	4	Quanto intenso e l odore?	5	3427	2	68.1106	3	3.6589	2	-0.73365	2	-5.1742
2	1	59	Block1	2	1150086	6400	Neutral	4	Quanto piacevole e l odore?	7	2614	2	62.9679	3	7.9203	2	-0.37764	2	-1.9897
3	1	59	Block1	3	1168133	6200	Neutral	4	Quanto familiare e l odore?	7	1598	3	74.6641	1	-8.1624	2	-7.3801	1	-10.7123
4	1	60	Block6	1	1310457	6230	Positive	16	Quanto piacevole e l odore?	4	2039	2	62.4595	2	2.8366	3	1.9699	2	0.20806
5	1	60	Block6	2	1327970	6240	Positive	16	Quanto intenso e l odore?	8	3540	2	67.4804	3	1.1858	2	-3.0375	2	-5.1913
6	1	60	Block6	3	1347034	6300	Positive	16	Quanto familiare e l odore?	8	2883	2	75.1734	4	5.1738	3	-3.8931	2	-6.5502
7	1	61	Block4	1	1490593	6200	NoOdor	1	Quanto familiare e l odore?	6	4370	2	67.238	3	-0.60982	3	2.6213	2	0.3211
8	1	61	Block4	2	1510591	6400	NoOdor	1	Quanto piacevole e l odore?	8	3137	2	54.5605	2	10.5743	2	11.1754	3	9.3207
9	1	61	Block4	3	1529122	6180	NoOdor	1	Quanto intenso e l odore?	6	3730	3	75.2652	2	-2.4816	1	-5.1042	2	-8.7707
10	1	62	Block5	1	1673531	6170	Negative	64	Quanto piacevole e l odore?	2	2476	2	70.8644	3	0.31445	2	-11.7586	2	-7.3736
11	1	62	Block5	2	1691378	6140	Negative	64	Quanto familiare e l odore?	6	2833	2	67.9622	2	-5.6968	2	-1.5976	3	-3.9449
12	1	62	Block5	3	1709825	6380	Negative	64	Quanto intenso e l odore?	9	1700	2	72.0421	3	-4.4509	2	-6.007	3	1.8755
25	3	59	Block6	1	834880	6300	Positive	16	Quanto familiare e l odore?	2	2224	2	72.5624	4	7.8391	3	0.68813	3	1.0583
26	3	59	Block6	2	852577	6240	Positive	16	Quanto intenso e l odore?	3	2685	3	76.7408	2	-1.1267	2	-0.91655	2	0.63163
27	3	59	Block6	3	870724	6230	Positive	16	Quanto piacevole e l odore?	4	2116	3	79.596	2	3.4579	2	-11.8995	2	-5.9817
28	3	60	Block1	1	1013499	6180	Neutral	4	Quanto intenso e l odore?	2	2637	3	77.8633	2	-1.3579	2	-3.4033	2	-2.724
29	3	60	Block1	2	1031763	6400	Neutral	4	Quanto piacevole e l odore?	2	3732	2	74.4568	3	0.20186	3	-0.45458	3	-3.6507
30	3	60	Block1	3	1050927	6200	Neutral	4	Quanto familiare e l odore?	7	2036	3	73.2419	2	0.34757	1	-2.4059	2	2.5843
31	3	61	Block4	1	1193652	6200	NoOdor	1	Quanto familiare e l odore?	1	2843	2	74.2715	4	6.8426	2	-4.5776	3	-0.74741
32	3	61	Block4	2	1212116	6400	NoOdor	1	Quanto piacevole e l odore?	5	3909	2	71.2144	4	13.293	3	12.2889	3	4.3483
33	3	61	Block4	3	1231430	6180	NoOdor	1	Quanto intenso e l odore?	1	1704	2	72.2643	4	9.8137	2	-2.0064	3	7.1422
34	3	62	Block5	1	1373771	6140	Negative	64	Quanto familiare e l odore?	7	2594	2	73.545	4	7.9358	2	-5.1578	4	4.0158
35	3	62	Block5	2	1391952	6380	Negative	64	Quanto intenso e l odore?	8	2448	3	70.161	2	9.614	2	-1.5089	1	-0.82063
36	3	62	Block5	3	1409815	6170	Negative	64	Quanto piacevole e l odore?	1	2037	2	70.6593	4	9.3679	2	3.8188	4	8.2142
37	4	59	Block1	1	976966	6200	Neutral	4	Quanto familiare e l odore?	1	2182	3	81.0741	3	5.5026	2	-1.3676	2	-1.883
38	4	59	Block1	2	994763	6400	Neutral	4	Quanto piacevole e l odore?	1	1010	3	81.1638	2	-2.8555	3	-3.3375	2	-0.39391
39	4	59	Block1	3	1011159	6180	Neutral	4	Quanto intenso e l odore?	8	3098	3	87.3118	2	-9.7553	3	-7.8051	2	-11.4121
40	4	60	Block5	1	1154901	6140	Negative	64	Quanto familiare e l odore?	9	2448	2	77.1035	3	-6.5085	3	-3.0258	4	7.6266
41	4	60	Block5	2	1172965	6380	Negative	64	Quanto intenso e l odore?	10	2006	2	86.7252	4	-7.5696	3	-10.1566	3	-12.1213
42	4	60	Block5	3	1190378	6170	Negative	64	Quanto piacevole e l odore?	1	2065	3	70.9996	2	2.5475	2	15.4434	4	24.4602
43	4	61	Block6	1	1333236	6300	Positive	16	Quanto familiare e l odore?	4	2925	3	74.2588	1	-5.0285	2	-1.1341	3	6.82
44	4	61	Block6	2	1351617	6230	Positive	16	Quanto piacevole e l odore?	5	2918	2	65.4209	3	11.3557	3	5.0559	2	3.462
45	4	61	Block6	3	1370014	6240	Positive	16	Quanto intenso e l odore?	6	3835	3	69.1303	2	4.6856	2	13.7165	3	14.4462
46	4	62	Block4	1	1514540	6200	NoOdor	1	Quanto familiare e l odore?	4	3213	3	74.37	2	8.8052	2	4.5361	3	2.4249
47	4	62	Block4	2	1533154	6180	NoOdor	1	Quanto intenso e l odore?	1	2459	3	80.0907	2	-3.8564	2	-6.5437	1	-16.3555
48	4	62	Block4	3	1551234	6400	NoOdor	1	Quanto piacevole e l odore?	6	2692	2	78.6322	5	12.7712	2	-8.4219	3	-6.8736
49	5	59	Block4	1	768051	6400	NoOdor	1	Quanto piacevole e l odore?	NA	0	3	66.9464	1	-0.1078	1	-4.2107	1	-3.3821
50	5	59	Block4	2	788967	6200	NoOdor	1	Quanto familiare e l odore?	3	4647	2	62.9763	3	5.3255	2	-1.1191	2	8.0807
51	5	59	Block4	3	809015	6180	NoOdor	1	Quanto intenso e l odore?	3	1848	2	59.3821	2	4.2251	2	1.5196	2	0.39401
52	5	60	Block5	1	951523	6170	Negative	64	Quanto piacevole e l odore?	1	2453	3	66.1944	1	2.0892	2	-0.12661	1	-1.9819
53	5	60	Block5	2	969587	6380	Negative	64	Quanto intenso e l odore?	9	4093	2	68.268	2	-1.8488	3	-5.2602	2	-2.022
54	5	60	Block5	3	989051	6140	Negative	64	Quanto familiare e l odore?	6	2706	2	65.9724	3	1.9563	2	0.14327	3	-0.3873
55	5	61	Block6	1	1132493	6230	Positive	16	Quanto piacevole e l odore?	3	4342	2	62.4111	2	-0.72057	3	5.1279	2	-0.64463
56	5	61	Block6	2	1152308	6240	Positive	16	Quanto intenso e l odore?	4	2794	2	62.9511	3	3.5178	2	-0.63414	2	-0.45916
57	5	61	Block6	3	1170622	6300	Positive	16	Quanto familiare e l odore?	4	1182	2	57.9569	3	9.3486	2	2.7081	2	2.0743
58	5	62	Block1	1	1312696	6400	Neutral	4	Quanto piacevole e l odore?	6	5278	2	58.0768	2	6.3735	3	9.1296	2	3.5541
59	5	62	Block1	2	1333378	6180	Neutral	4	Quanto intenso e l odore?	7	2627	2	61.5893	2	7.373	3	7.2019	2	1.1704
60	5	62	Block1	3	1351425	6200	Neutral	4	Quanto familiare e l odore?	5	3441	3	72.0077	1	-5.3655	1	-6.9901	2	-1.8909
61	6	59	Block1	1	674640	6400	Neutral	4	Quanto piacevole e l odore?	10	2088	2	79.2341	3	-4.9403	3	-8.8305	3	0.4011
62	6	59	Block1	2	692137	6180	Neutral	4	Quanto intenso e l odore?	10	4920	2	73.5701	3	1.6559	3	-1.9043	3	6.7154
63	6	59	Block1	3	712486	6200	Neutral	4	Quanto familiare e l odore?	10	2134	2	66.0821	3	7.2141	2	4.4535	3	6.7534
64	6	60	Block6	1	855410	6300	Positive	16	Quanto familiare e l odore?	1	2506	2	61.8368	3	10.3309	2	4.97	2	3.7673
65	6	60	Block6	2	873374	6240	Positive	16	Quanto intenso e l odore?	10	2120	2	63.4579	2	3.1746	3	-1.6646	2	5.2181
66	6	60	Block6	3	890954	6230	Positive	16	Quanto piacevole e l odore?	1	1544	3	73.8769	1	-8.3779	2	-5.94	1	-2.4025
67	6	61	Block4	1	1033395	6400	NoOdor	1	Quanto piacevole e l odore?	1	2272	3	68.4225	1	-6.5556	1	-1.9868	2	0.0067291
68	6	61	Block4	2	1051075	6180	NoOdor	1	Quanto intenso e l odore?	1	1387	2	65.6627	2	-1.5283	3	-0.82037	2	2.4072
69	6	61	Block4	3	1067888	6200	NoOdor	1	Quanto familiare e l odore?	1	1229	2	66.9665	3	5.3206	3	-1.2623	3	8.7311
70	6	62	Block5	1	1209795	6170	Negative	64	Quanto piacevole e l odore?	1	2476	2	60.3953	2	4.4339	2	5.4084	3	5.6977
71	6	62	Block5	2	1227875	6380	Negative	64	Quanto intenso e l odore?	10	2460	3	70.2415	1	-7.5685	1	-1.5628	2	1.9995
72	6	62	Block5	3	1245689	6140	Negative	64	Quanto familiare e l odore?	10	2770	3	69.1714	1	0.73255	2	-1.9467	1	-3.6704
73	7	59	Block4	1	912793	6180	NoOdor	1	Quanto intenso e l odore?	1	2453	3	84.2314	3	6.957	3	2.1822	3	1.8099
74	7	59	Block4	2	930673	6200	NoOdor	1	Quanto familiare e l odore?	4	2292	3	81.8556	2	5.0179	3	1.2152	3	4.4071
75	7	59	Block4	3	948570	6400	NoOdor	1	Quanto piacevole e l odore?	6	2286	2	77.4869	4	6.7543	3	2.6874	4	12.6966
76	7	60	Block6	1	1091595	6240	Positive	16	Quanto intenso e l odore?	8	2557	3	86.2479	3	-1.5778	3	4.2476	3	6.0552
77	7	60	Block6	2	1109608	6230	Positive	16	Quanto piacevole e l odore?	3	2544	3	83.2208	3	6.3793	3	7.2426	3	12.7979
78	7	60	Block6	3	1127655	6300	Positive	16	Quanto familiare e l odore?	7	2839	3	89.9999	3	2.7345	4	1.1795	3	5.8295
79	7	61	Block1	1	1271181	6180	Neutral	4	Quanto intenso e l odore?	7	2704	3	84.1734	3	4.3332	3	5.4565	3	8.7626
80	7	61	Block1	2	1289311	6200	Neutral	4	Quanto familiare e l odore?	6	3293	2	82.952	4	7.8592	4	4.4463	4	2.1702
81	7	61	Block1	3	1308225	6400	Neutral	4	Quanto piacevole e l odore?	5	2207	3	97.6354	3	-3.3013	4	1.375	3	-9.2033
82	7	62	Block5	1	1451067	6140	Negative	64	Quanto familiare e l odore?	10	1864	3	89.2166	3	-1.548	3	1.9849	3	4.7928
83	7	62	Block5	2	1468546	6380	Negative	64	Quanto intenso e l odore?	8	2307	3	89.386	3	1.7503	3	2.5613	3	0.93366
84	7	62	Block5	3	1486243	6170	Negative	64	Quanto piacevole e l odore?	8	1781	3	86.5017	3	3.5744	3	2.6689	3	9.9333
85	8	59	Block6	1	1089250	6300	Positive	16	Quanto familiare e l odore?	5	2906	3	71.6594	1	-3.1096	1	-13.7385	1	-11.6744
86	8	59	Block6	2	1107630	6240	Positive	16	Quanto intenso e l odore?	7	2524	2	67.4309	2	-1.1358	3	-6.7425	2	-6.7081
87	8	59	Block6	3	1125610	6230	Positive	16	Quanto piacevole e l odore?	6	2624	2	60.4933	2	3.1391	2	-3.7801	2	0.46066
88	8	60	Block4	1	1268919	6200	NoOdor	1	Quanto familiare e l odore?	1	2063	2	55.5001	2	11.2409	2	4.7249	2	-2.985
89	8	60	Block4	2	1286382	6180	NoOdor	1	Quanto intenso e l odore?	1	2663	3	63.1028	1	-1.2241	1	-2.7137	1	-4.6075
90	8	60	Block4	3	1304663	6400	NoOdor	1	Quanto piacevole e l odore?	6	1694	2	71.5303	3	-5.7026	2	-10.4832	2	-11.6744
91	8	61	Block1	1	1447254	6400	Neutral	4	Quanto piacevole e l odore?	5	4743	2	59.6942	2	8.72	3	2.6219	2	-0.48066
92	8	61	Block1	2	1467402	6180	Neutral	4	Quanto intenso e l odore?	9	2361	2	58.3969	2	6.3153	2	2.2975	2	3.1035
93	8	61	Block1	3	1485166	6200	Neutral	4	Quanto familiare e l odore?	7	4878	2	67.9864	3	-1.6034	2	-9.1266	2	-8.3243
94	8	62	Block5	1	1630726	6170	Negative	64	Quanto piacevole e l odore?	1	1848	2	66.0778	2	-3.7877	2	-3.111	3	3.6051
95	8	62	Block5	2	1647956	6140	Negative	64	Quanto familiare e l odore?	10	2524	3	72.7545	1	-8.4073	1	-7.5689	2	-6.3943
96	8	62	Block5	3	1666086	6380	Negative	64	Quanto intenso e l odore?	10	2019	2	65.459	2	-1.8831	2	-6.903	3	9.8487
97	9	59	Block6	1	2598645	6240	Positive	16	Quanto intenso e l odore?	8	3529	2	69.2905	2	-3.9198	3	0.10946	2	-2.1192
98	9	59	Block6	2	2617626	6230	Positive	16	Quanto piacevole e l odore?	10	3751	3	70.763	1	-0.64905	1	-7.753	2	-5.6952
99	9	59	Block6	3	2636891	6300	Positive	16	Quanto familiare e l odore?	7	3673	2	62.0244	2	2.9777	3	0.66695	2	0.060509
100	9	60	Block4	1	2781267	6200	NoOdor	1	Quanto familiare e l odore?	1	4577	2	62.2508	2	1.0963	2	-0.91903	3	-1.0516
101	9	60	Block4	2	2801465	6400	NoOdor	1	Quanto piacevole e l odore?	6	5222	2	58.1604	3	7.2525	2	0.53069	2	0.98096
102	9	60	Block4	3	2822097	6180	NoOdor	1	Quanto intenso e l odore?	3	3029	2	57.4391	1	-0.050747	2	2.5877	2	3.4092
103	9	61	Block1	1	2965789	6180	Neutral	4	Quanto intenso e l odore?	7	3336	2	60.5458	3	4.9615	2	-1.5297	2	3.2831
104	9	61	Block1	2	2984537	6200	Neutral	4	Quanto familiare e l odore?	7	2665	2	61.401	2	-0.90834	2	1.1649	2	-0.39806
105	9	61	Block1	3	3002834	6400	Neutral	4	Quanto piacevole e l odore?	8	3025	2	61.7299	2	-1.9889	2	-2.9359	2	-3.267
106	9	62	Block5	1	3146743	6380	Negative	64	Quanto intenso e l odore?	10	2338	2	58.5211	3	8.2954	2	1.8885	2	11.3671
107	9	62	Block5	2	3164490	6170	Negative	64	Quanto piacevole e l odore?	1	2008	2	68.9923	3	-1.1526	2	0.6535	3	4.2662
108	9	62	Block5	3	3181869	6140	Negative	64	Quanto familiare e l odore?	10	2244	3	77.1407	2	-4.8434	1	-11.3547	2	-6.8811
109	10	59	Block5	1	920484	6140	Negative	64	Quanto familiare e l odore?	7	4486	3	79.0651	2	0.25977	3	2.7831	2	4.3575
110	10	59	Block5	2	940566	6380	Negative	64	Quanto intenso e l odore?	8	1873	2	83.478	4	-0.2931	3	-8.1213	4	3.2469
111	10	59	Block5	3	957829	6170	Negative	64	Quanto piacevole e l odore?	3	1593	2	80.7938	4	-0.86588	3	-2.6523	4	6.5365
112	10	60	Block1	1	1100103	6180	Neutral	4	Quanto intenso e l odore?	4	1835	2	75.2179	4	2.7636	2	-6.5383	3	3.6443
113	10	60	Block1	2	1117350	6200	Neutral	4	Quanto familiare e l odore?	3	3228	3	71.1016	1	-1.3517	2	-5.918	2	5.2082
114	10	60	Block1	3	1136197	6400	Neutral	4	Quanto piacevole e l odore?	5	2350	2	70.8723	3	5.6553	3	-2.2708	2	1.191
115	10	61	Block4	1	1279205	6180	NoOdor	1	Quanto intenso e l odore?	2	1138	3	73.0941	1	-0.47955	2	-5.5619	2	2.002
116	10	61	Block4	2	1295751	6200	NoOdor	1	Quanto familiare e l odore?	3	2856	2	67.1156	3	2.5545	2	-2.9154	3	-0.88528
117	10	61	Block4	3	1314232	6400	NoOdor	1	Quanto piacevole e l odore?	3	1501	2	64.4384	3	3.8883	2	-4.1947	2	6.9846
118	10	62	Block6	1	1456473	6240	Positive	16	Quanto intenso e l odore?	8	2674	3	69.8598	2	4.345	1	0.3503	3	14.1091
119	10	62	Block6	2	1474603	6230	Positive	16	Quanto piacevole e l odore?	5	2643	2	66.447	3	4.8754	2	-3.0316	3	8.7486
120	10	62	Block6	3	1492767	6300	Positive	16	Quanto familiare e l odore?	6	1981	2	66.4273	2	2.3082	3	-2.3565	3	9.801
121	11	59	Block4	1	885558	6180	NoOdor	1	Quanto intenso e l odore?	7	2863	2	62.2501	2	0.85749	3	2.9218	2	0.61428
122	11	59	Block4	2	903838	6200	NoOdor	1	Quanto familiare e l odore?	5	3137	2	65.0905	2	-1.5753	3	-0.83982	2	-1.1137
123	11	59	Block4	3	922586	6400	NoOdor	1	Quanto piacevole e l odore?	1	1404	2	60.4242	2	0.24616	2	0.59975	2	6.6323
124	11	60	Block5	1	1064677	6170	Negative	64	Quanto piacevole e l odore?	1	1890	2	62.0363	3	-0.51493	2	5.2285	2	4.0228
125	11	60	Block5	2	1081940	6140	Negative	64	Quanto familiare e l odore?	2	2471	2	63.1966	2	-1.3316	2	-2.5603	2	-2.9815
126	11	60	Block5	3	1100020	6380	Negative	64	Quanto intenso e l odore?	10	2110	2	59.1336	2	3.9599	3	4.437	2	10.2734
127	11	61	Block6	1	1242911	6300	Positive	16	Quanto familiare e l odore?	2	2828	2	60.3643	2	-2.5868	1	-0.59608	2	-1.1662
128	11	61	Block6	2	1261192	6240	Positive	16	Quanto intenso e l odore?	10	1686	2	59.8231	2	-0.589	2	0.48478	2	-1.05
129	11	61	Block6	3	1278338	6230	Positive	16	Quanto piacevole e l odore?	1	2088	2	68.1211	2	-7.6305	2	-7.824	2	-3.93
130	11	62	Block1	1	1421096	6180	Neutral	4	Quanto intenso e l odore?	8	2844	2	61.3632	2	0.46244	2	-1.2456	2	-1.8335
131	11	62	Block1	2	1439560	6400	Neutral	4	Quanto piacevole e l odore?	3	2615	2	57.6788	1	-0.049259	2	1.0859	2	1.3515
132	11	62	Block1	3	1457607	6200	Neutral	4	Quanto familiare e l odore?	5	2662	2	59.2306	2	-0.36205	2	-0.76742	3	7.3377
133	12	59	Block6	1	1048429	6230	Positive	16	Quanto piacevole e l odore?	3	3884	2	67.481	3	-0.79331	2	-0.22123	3	0.99256
134	12	59	Block6	2	1067844	6300	Positive	16	Quanto familiare e l odore?	1	2250	2	65.1906	2	1.894	3	0.82576	2	3.7057
135	12	59	Block6	3	1085574	6240	Positive	16	Quanto intenso e l odore?	3	2692	2	68.2227	2	-2.8653	3	-2.1908	2	0.57526
136	12	60	Block5	1	1229149	6380	Negative	64	Quanto intenso e l odore?	9	3632	2	66.2942	3	2.3803	2	-0.78836	3	4.4417
137	12	60	Block5	2	1248180	6170	Negative	64	Quanto piacevole e l odore?	1	2375	2	65.4201	3	2.4562	2	0.49787	2	2.0669
138	12	60	Block5	3	1265927	6140	Negative	64	Quanto familiare e l odore?	9	1838	2	67.6546	3	2.2325	2	0.81576	3	5.5208
139	12	61	Block1	1	1408452	6180	Neutral	4	Quanto intenso e l odore?	8	3793	2	67.6408	3	0.31097	2	0.72155	3	5.0264
140	12	61	Block1	2	1427666	6200	Neutral	4	Quanto familiare e l odore?	4	3879	2	63.2254	2	-0.11872	2	-0.20854	3	1.905
141	12	61	Block1	3	1447164	6400	Neutral	4	Quanto piacevole e l odore?	2	3302	2	65.151	3	3.2249	2	-0.50227	3	9.8691
142	12	62	Block4	1	1591156	6200	NoOdor	1	Quanto familiare e l odore?	5	2654	2	62.3984	2	4.364	3	3.3063	2	5.7338
143	12	62	Block4	2	1609420	6400	NoOdor	1	Quanto piacevole e l odore?	9	2810	2	62.9838	2	-0.17677	2	-1.8188	2	2.3468
144	12	62	Block4	3	1627634	6180	NoOdor	1	Quanto intenso e l odore?	1	1644	2	62.9387	2	3.1465	3	2.2852	2	7.015
145	13	59	Block1	1	853744	6180	Neutral	4	Quanto intenso e l odore?	7	2782	2	59.8137	2	-5.5896	2	-1.2664	2	5.9487
146	13	59	Block1	2	872158	6400	Neutral	4	Quanto piacevole e l odore?	5	3405	2	53.7845	2	2.6724	1	-1.6402	1	-6.9539
147	13	59	Block1	3	890989	6200	Neutral	4	Quanto familiare e l odore?	4	2636	2	52.851	1	-0.40062	2	-0.50391	1	0.71319
148	13	60	Block4	1	1034531	6400	NoOdor	1	Quanto piacevole e l odore?	5	3905	2	57.5581	3	6.2455	1	-3.2986	2	0.094143
149	13	60	Block4	2	1053845	6180	NoOdor	1	Quanto intenso e l odore?	4	2357	2	58.0091	2	2.2113	1	-5.9155	2	4.9089
150	13	60	Block4	3	1071625	6200	NoOdor	1	Quanto familiare e l odore?	3	2234	2	56.0911	2	4.3075	2	-3.2304	1	0.03912
151	13	61	Block6	1	1214584	6240	Positive	16	Quanto intenso e l odore?	10	2429	1	52.4329	3	7.7891	3	5.4334	3	4.8781
152	13	61	Block6	2	1232480	6230	Positive	16	Quanto piacevole e l odore?	4	4095	2	58.8385	2	7.6877	2	-3.8252	2	-4.719
153	13	61	Block6	3	1252095	6300	Positive	16	Quanto familiare e l odore?	10	4293	2	57.1673	2	7.6338	2	-6.2619	1	-1.9583
154	13	62	Block5	1	1397021	6140	Negative	64	Quanto familiare e l odore?	10	3148	2	59.8661	2	-0.050327	2	-4.5128	2	-0.87906
155	13	62	Block5	2	1415769	6380	Negative	64	Quanto intenso e l odore?	8	2368	1	56.8029	3	2.2783	3	-3.8049	3	3.0474
156	13	62	Block5	3	1433549	6170	Negative	64	Quanto piacevole e l odore?	1	1134	1	58.7431	3	0.18373	3	-5.2667	3	-2.4867
157	14	59	Block4	1	979846	6200	NoOdor	1	Quanto familiare e l odore?	1	5062	2	73.6541	4	5.9906	3	5.9085	3	0.021599
158	14	59	Block4	2	1000295	6180	NoOdor	1	Quanto intenso e l odore?	5	2613	2	69.5719	4	13.7116	3	6	2	0.11404
159	14	59	Block4	3	1018509	6400	NoOdor	1	Quanto piacevole e l odore?	6	2804	2	71.2026	4	10.3896	3	4.2303	2	-4.0359
160	14	60	Block5	1	1162201	6380	Negative	64	Quanto intenso e l odore?	9	2487	3	75.1879	2	11.0845	3	6.2582	2	-2.361
161	14	60	Block5	2	1180081	6170	Negative	64	Quanto piacevole e l odore?	1	2029	3	81.7495	2	0.85068	3	-5.9729	2	-5.8577
162	14	60	Block5	3	1197461	6140	Negative	64	Quanto familiare e l odore?	5	1882	3	79.0064	3	3.4906	2	-2.9813	1	-10.2906
163	14	61	Block1	1	1340019	6180	Neutral	4	Quanto intenso e l odore?	5	2371	2	71.4739	4	16.2558	3	-1.0688	2	-2.8476
164	14	61	Block1	2	1357816	6200	Neutral	4	Quanto familiare e l odore?	5	2699	3	76.3515	2	6.1601	2	-5.2336	2	-1.6287
165	14	61	Block1	3	1376147	6400	Neutral	4	Quanto piacevole e l odore?	8	1744	2	74.8973	4	9.5894	2	-7.5946	3	0.29716
166	14	62	Block6	1	1518638	6240	Positive	16	Quanto intenso e l odore?	10	1907	2	73.6966	4	12.352	3	0.42889	3	-0.71113
167	14	62	Block6	2	1536068	6300	Positive	16	Quanto familiare e l odore?	6	1836	3	76.9918	2	7.6868	2	-8.9399	2	-1.3519
168	14	62	Block6	3	1553364	6230	Positive	16	Quanto piacevole e l odore?	9	1681	3	77.8979	3	10.2671	1	-9.3115	3	1.4322
169	15	59	Block4	1	854856	6180	NoOdor	1	Quanto intenso e l odore?	7	4085	2	65.0789	3	-2.4083	1	-7.1546	2	-4.8332
170	15	59	Block4	2	874555	6400	NoOdor	1	Quanto piacevole e l odore?	6	3870	1	56.7873	3	1.4054	3	2.1172	3	2.5852
171	15	59	Block4	3	893853	6200	NoOdor	1	Quanto familiare e l odore?	NA	0	2	60.2859	2	-0.21877	2	2.2953	2	0.080418
172	15	60	Block6	1	1040097	6240	Positive	16	Quanto intenso e l odore?	9	1887	2	58.6488	2	-1.4884	2	-1.0939	2	10.5017
173	15	60	Block6	2	1057443	6230	Positive	16	Quanto piacevole e l odore?	3	1607	2	60.6569	2	0.94448	2	-3.7335	2	2.9368
174	15	60	Block6	3	1074573	6300	Positive	16	Quanto familiare e l odore?	10	1273	2	60.395	2	-1.9014	2	0.096809	3	4.1774
175	15	61	Block5	1	1216730	6380	Negative	64	Quanto intenso e l odore?	10	1551	2	63.2216	3	-2.2958	2	-3.0365	2	-0.79241
176	15	61	Block5	2	1233693	6170	Negative	64	Quanto piacevole e l odore?	10	1199	2	61.4553	2	3.0748	2	-2.0008	2	5.0123
177	15	61	Block5	3	1250272	6140	Negative	64	Quanto familiare e l odore?	10	1307	2	63.8036	2	-3.4139	3	-1.7409	2	2.5638
178	15	62	Block1	1	1392263	6200	Neutral	4	Quanto familiare e l odore?	4	1863	2	64.0939	2	-1.8154	2	-3.6209	2	-0.36828
179	15	62	Block1	2	1409526	6180	Neutral	4	Quanto intenso e l odore?	7	2116	2	64.3655	2	-2.1418	2	-3.0577	2	0.11016
180	15	62	Block1	3	1427273	6400	Neutral	4	Quanto piacevole e l odore?	1	1399	2	66.1937	3	-2.2407	2	-3.7784	2	-2.768
181	16	59	Block1	1	821385	6400	Neutral	4	Quanto piacevole e l odore?	5	4043	3	77.275	2	2.9364	3	5.7156	2	10.2009
182	16	59	Block1	2	840817	6180	Neutral	4	Quanto intenso e l odore?	2	5033	3	84.6909	2	-8.4296	3	1.5242	2	-4.6452
183	16	59	Block1	3	861282	6200	Neutral	4	Quanto familiare e l odore?	5	1902	3	73.84	2	0.94482	2	9.1928	3	11.02
184	16	60	Block5	1	1003807	6140	Negative	64	Quanto familiare e l odore?	10	3479	2	75.3834	4	2.9094	4	14.2874	4	25.4754
185	16	60	Block5	2	1022888	6380	Negative	64	Quanto intenso e l odore?	10	2617	3	74.8699	2	7.0713	3	10.8253	3	15.6317
186	16	60	Block5	3	1040918	6170	Negative	64	Quanto piacevole e l odore?	2	3478	3	83.2673	1	-8.7801	3	0.73002	3	1.1261
187	16	61	Block6	1	1185111	6230	Positive	16	Quanto piacevole e l odore?	3	4112	4	99.6732	1	-20.7629	1	-17.12	2	-8.6397
188	16	61	Block6	2	1204692	6240	Positive	16	Quanto intenso e l odore?	5	2347	3	72.8949	1	-4.2377	2	5.8117	4	24.1106
189	16	61	Block6	3	1222572	6300	Positive	16	Quanto familiare e l odore?	6	2854	3	80.6908	3	6.1375	2	-3.5634	2	1.4904
190	16	62	Block4	1	1366098	6180	NoOdor	1	Quanto intenso e l odore?	1	1623	2	84.8621	4	0.7654	4	-1.1134	3	0.23503
191	16	62	Block4	2	1383344	6400	NoOdor	1	Quanto piacevole e l odore?	5	3501	3	84.315	2	-5.8978	2	-4.57	3	-1.1825
192	16	62	Block4	3	1402275	6200	NoOdor	1	Quanto familiare e l odore?	3	2133	2	77.7453	3	-1.1257	4	9.9268	4	12.0674
193	17	59	Block6	1	837462	6230	Positive	16	Quanto piacevole e l odore?	6	4240	4	95.9265	1	-7.276	2	-10.7486	2	-13.8694
194	17	59	Block6	2	857177	6240	Positive	16	Quanto intenso e l odore?	6	4509	3	85.3868	3	11.4979	2	-12.6688	2	-8.0316
195	17	59	Block6	3	877209	6300	Positive	16	Quanto familiare e l odore?	1	3867	2	62.8137	3	11.7726	3	8.2737	3	10.1926
196	17	60	Block5	1	1021718	6140	Negative	64	Quanto familiare e l odore?	2	3452	4	96.3555	2	-3.8642	1	-22.142	1	-14.2365
197	17	60	Block5	2	1040582	6170	Negative	64	Quanto piacevole e l odore?	1	3648	3	80.8433	3	10.1592	2	-9.3073	2	0.4548
198	17	60	Block5	3	1059847	6380	Negative	64	Quanto intenso e l odore?	8	3916	3	83.4289	3	3.9828	2	-7.5783	2	-0.61669
199	17	61	Block4	1	1204656	6400	NoOdor	1	Quanto piacevole e l odore?	5	4293	3	87.8149	2	-3.6303	2	-15.3349	2	-10.6037
200	17	61	Block4	2	1224371	6200	NoOdor	1	Quanto familiare e l odore?	1	2562	3	84.4999	3	-0.45901	1	-13.0842	3	-5.7063
201	17	61	Block4	3	1242335	6180	NoOdor	1	Quanto intenso e l odore?	1	2490	3	86.0987	3	1.8213	1	-17.9272	2	-8.7418
202	17	62	Block1	1	1385727	6400	Neutral	4	Quanto piacevole e l odore?	5	2863	3	84.4225	3	6.7097	1	-13.2759	3	-6.6577
203	17	62	Block1	2	1403990	6180	Neutral	4	Quanto intenso e l odore?	2	2411	3	75.4997	2	0.78443	1	-8.4949	2	-0.82623
204	17	62	Block1	3	1421804	6200	Neutral	4	Quanto familiare e l odore?	1	2973	3	78.2637	2	3.6445	2	-6.8406	2	-5.2558
205	18	59	Block4	1	2514709	6400	NoOdor	1	Quanto piacevole e l odore?	7	3181	3	86.6605	2	-5.1612	3	-0.50785	3	-4.9338
206	18	59	Block4	2	2533307	6180	NoOdor	1	Quanto intenso e l odore?	3	2068	3	86.5642	3	6.4122	3	0.81907	2	-3.5172
207	18	59	Block4	3	2550803	6200	NoOdor	1	Quanto familiare e l odore?	6	2431	3	84.8927	3	0.17063	2	-5.0858	3	-1.0997
208	18	60	Block6	1	2694028	6300	Positive	16	Quanto familiare e l odore?	7	3017	3	78.8943	3	6.6798	2	2.738	3	10.0874
209	18	60	Block6	2	2712526	6240	Positive	16	Quanto intenso e l odore?	8	2895	3	82.2185	3	8.6575	2	-4.497	3	6.4941
210	18	60	Block6	3	2730873	6230	Positive	16	Quanto piacevole e l odore?	4	2282	3	88.4565	3	3.5728	3	-2.7081	3	5.4167
211	18	61	Block5	1	2873798	6140	Negative	64	Quanto familiare e l odore?	6	4497	3	81.8015	2	2.1144	2	-2.246	3	9.3949
212	18	61	Block5	2	2893696	6170	Negative	64	Quanto piacevole e l odore?	1	2318	3	89.5857	3	1.7622	3	-2.7454	3	1.6969
213	18	61	Block5	3	2911626	6380	Negative	64	Quanto intenso e l odore?	10	2387	3	95.8045	3	-3.3866	3	-6.4295	4	-1.7247
214	18	62	Block1	1	3054701	6200	Neutral	4	Quanto familiare e l odore?	5	3389	3	84.6157	2	1.5418	3	-4.9788	3	2.3363
215	18	62	Block1	2	3073715	6400	Neutral	4	Quanto piacevole e l odore?	4	3657	3	76.9034	3	10.0993	2	8.4278	3	6.2927
216	18	62	Block1	3	3092763	6180	Neutral	4	Quanto intenso e l odore?	9	3295	3	94.9277	4	3.1847	3	-5.0299	2	-12.031
217	19	59	Block4	1	1037967	6400	NoOdor	1	Quanto piacevole e l odore?	4	3385	2	72.1295	3	4.3772	3	-0.65771	3	-0.28703
218	19	59	Block4	2	1056781	6200	NoOdor	1	Quanto familiare e l odore?	5	1945	3	70.8862	1	-2.0544	2	1.9035	2	-2.773
219	19	59	Block4	3	1074128	6180	NoOdor	1	Quanto intenso e l odore?	6	4880	2	64.3574	3	5.3788	2	1.3885	3	0.28954
220	19	60	Block6	1	1219755	6230	Positive	16	Quanto piacevole e l odore?	4	3018	2	63.0579	3	10.9343	2	5.3845	3	7.4718
221	19	60	Block6	2	1238302	6300	Positive	16	Quanto familiare e l odore?	6	3970	2	72.639	3	-0.83433	2	-8.2201	3	6.1537
222	19	60	Block6	3	1257750	6240	Positive	16	Quanto intenso e l odore?	10	1881	2	64.4611	3	6.3588	2	6.0771	3	4.2882
223	19	61	Block5	1	1400308	6170	Negative	64	Quanto piacevole e l odore?	1	1885	1	57.8595	4	11.163	3	5.7812	4	16.4497
224	19	61	Block5	2	1417805	6380	Negative	64	Quanto intenso e l odore?	1	654	2	67.7147	3	-4.6707	2	1.4835	3	4.68
225	19	61	Block5	3	1433834	6140	Negative	64	Quanto familiare e l odore?	1	656	2	64.5301	3	-0.10793	2	5.2593	3	6.0877
226	19	62	Block1	1	1577409	6180	Neutral	4	Quanto intenso e l odore?	7	3549	2	59.5918	3	8.5207	2	1.37	2	7.0737
227	19	62	Block1	2	1596390	6200	Neutral	4	Quanto familiare e l odore?	5	3208	3	69.0507	1	-2.901	1	-7.2278	2	-2.0483
228	19	62	Block1	3	1615221	6400	Neutral	4	Quanto piacevole e l odore?	3	3924	2	64.7335	3	1.2655	2	-1.7715	2	-2.1426
229	20	59	Block4	1	1405534	6180	NoOdor	1	Quanto intenso e l odore?	2	1879	2	58.0182	1	-6.4959	2	-6.6959	1	-9.0531
230	20	59	Block4	2	1422830	6200	NoOdor	1	Quanto familiare e l odore?	2	1348	2	48.0986	1	4.2221	1	-4.7369	1	1.1775
231	20	59	Block4	3	1439810	6400	NoOdor	1	Quanto piacevole e l odore?	6	1727	2	51.371	1	-4.4682	1	-4.9934	2	0.16336
232	20	60	Block5	1	1582217	6170	Negative	64	Quanto piacevole e l odore?	3	1992	2	50.4504	2	7.0441	1	-2.7495	2	7.1214
233	20	60	Block5	2	1599564	6140	Negative	64	Quanto familiare e l odore?	6	3472	2	57.1008	2	1.5616	1	-10.9419	1	-5.4935
234	20	60	Block5	3	1618645	6380	Negative	64	Quanto intenso e l odore?	6	2407	1	44.3083	3	9.7121	2	3.1452	3	7.3619
235	20	61	Block6	1	1761803	6240	Positive	16	Quanto intenso e l odore?	7	2403	2	51.0457	2	10.8013	2	10.0736	2	5.8336
236	20	61	Block6	2	1779733	6300	Positive	16	Quanto familiare e l odore?	7	2661	2	55.8368	2	2.4135	1	-10.28	2	-2.4907
237	20	61	Block6	3	1797847	6230	Positive	16	Quanto piacevole e l odore?	4	1110	2	55.8866	1	-6.9514	1	-8.4692	3	4.6694
238	20	62	Block1	1	1939638	6200	Neutral	4	Quanto familiare e l odore?	7	2443	2	57.8576	2	3.5739	1	-10.1944	2	1.9013
239	20	62	Block1	2	1957701	6400	Neutral	4	Quanto piacevole e l odore?	6	2099	2	52.9027	2	6.692	1	-7.0603	2	5.1251
240	20	62	Block1	3	1975198	6180	Neutral	4	Quanto intenso e l odore?	4	1570	2	51.7786	2	6.7005	1	-2.8291	2	8.1979
241	21	59	Block5	1	1045470	6380	Negative	64	Quanto intenso e l odore?	6	1941	3	84.5884	2	-7.4508	2	-4.1492	3	-6.8075
242	21	59	Block5	2	1062767	6140	Negative	64	Quanto familiare e l odore?	4	2237	3	86.795	3	1.2312	2	-9.7349	2	-9.6044
243	21	59	Block5	3	1080414	6170	Negative	64	Quanto piacevole e l odore?	NA	0	3	88.4449	3	0.34789	2	-10.4445	2	-19.6413
244	21	60	Block1	1	1226641	6200	Neutral	4	Quanto familiare e l odore?	7	4657	3	77.8251	2	-3.6631	2	3.087	2	-0.85949
245	21	60	Block1	2	1246706	6180	Neutral	4	Quanto intenso e l odore?	NA	0	3	85.3521	3	0.39829	2	1.778	3	-4.1727
246	21	60	Block1	3	1267839	6400	Neutral	4	Quanto piacevole e l odore?	6	2414	4	97.3879	1	-8.537	2	-10.9003	1	-21.8113
247	21	61	Block6	1	1411047	6300	Positive	16	Quanto familiare e l odore?	8	2330	2	88.9865	4	-2.3201	4	-4.4681	3	-14.1818
248	21	61	Block6	2	1428844	6240	Positive	16	Quanto intenso e l odore?	6	2453	2	85.4745	4	-0.41473	3	-5.8342	3	-15.6184
249	21	61	Block6	3	1446758	6230	Positive	16	Quanto piacevole e l odore?	7	2400	3	81.8142	2	6.2904	2	-5.785	2	-11.1786
250	21	62	Block4	1	1589833	6180	NoOdor	1	Quanto intenso e l odore?	NA	0	2	68.1471	3	8.2141	4	17.0281	3	3.6681
251	21	62	Block4	2	1610965	6400	NoOdor	1	Quanto piacevole e l odore?	3	1784	3	88.4098	3	5.0602	3	-5.2742	2	-18.892
252	21	62	Block4	3	1628178	6200	NoOdor	1	Quanto familiare e l odore?	3	1399	3	84.7693	2	1.2491	2	-8.0656	2	-12.6834
253	22	59	Block5	1	971832	6380	Negative	64	Quanto intenso e l odore?	3	2739	3	95.126	3	-4.4573	3	-11.7952	3	-10.0364
254	22	59	Block5	2	989963	6170	Negative	64	Quanto piacevole e l odore?	3	3045	3	89.7602	2	-2.7003	3	-9.9636	2	-8.1442
255	22	59	Block5	3	1008377	6140	Negative	64	Quanto familiare e l odore?	8	2115	3	69.6054	2	8.4782	2	7.3718	2	12.3341
256	22	60	Block1	1	1151185	6200	Neutral	4	Quanto familiare e l odore?	9	3306	2	72.7488	3	4.1777	3	-5.318	2	-6.8784
257	22	60	Block1	2	1169899	6180	Neutral	4	Quanto intenso e l odore?	6	2858	2	74.3571	3	-0.76607	2	-11.7473	3	-8.2613
258	22	60	Block1	3	1188380	6400	Neutral	4	Quanto piacevole e l odore?	6	2908	3	72.7928	2	6.569	2	-3.3984	1	-2.7654
259	22	61	Block6	1	1332038	6240	Positive	16	Quanto intenso e l odore?	5	2483	3	74.7452	2	1.6009	2	-8.0098	1	-9.2775
260	22	61	Block6	2	1350052	6300	Positive	16	Quanto familiare e l odore?	7	2766	2	66.3846	3	8.1512	2	0.44831	3	1.413
261	22	61	Block6	3	1368282	6230	Positive	16	Quanto piacevole e l odore?	5	3084	2	70.8228	3	2.7612	3	-3.1668	2	0.31281
262	22	62	Block4	1	1512041	6200	NoOdor	1	Quanto familiare e l odore?	1	5621	2	70.8932	3	1.3537	3	-4.5945	2	0.241
263	22	62	Block4	2	1533274	6400	NoOdor	1	Quanto piacevole e l odore?	1	3699	3	82.241	2	-7.4721	1	-18.7059	1	-17.9003
264	22	62	Block4	3	1552388	6180	NoOdor	1	Quanto intenso e l odore?	1	1602	2	69.9829	3	-0.29076	3	-0.071548	3	6.169
265	23	59	Block1	1	2461288	6400	Neutral	4	Quanto piacevole e l odore?	7	2605	2	80.7114	3	-10.3949	3	-8.3853	3	-1.2372
266	23	59	Block1	2	2479318	6200	Neutral	4	Quanto familiare e l odore?	4	2763	2	67.7176	4	20.3204	2	-1.6322	3	-0.022614
267	23	59	Block1	3	2497482	6180	Neutral	4	Quanto intenso e l odore?	9	2129	2	69.2592	2	-2.2598	3	-1.9786	2	-4.661
268	23	60	Block4	1	2640507	6400	NoOdor	1	Quanto piacevole e l odore?	2	1464	2	72.1799	3	2.1377	3	0.39513	3	-1.4142
269	23	60	Block4	2	2657403	6200	NoOdor	1	Quanto familiare e l odore?	4	2597	2	48.9149	1	6.4607	3	17.5198	2	18.2887
270	23	60	Block4	3	2675416	6180	NoOdor	1	Quanto intenso e l odore?	4	2882	2	69.355	3	-4.6891	2	-10.4849	1	-11.79
271	23	61	Block6	1	2819008	6230	Positive	16	Quanto piacevole e l odore?	10	1366	2	61.5058	3	10.5805	2	-9.003	3	5.7141
272	23	61	Block6	2	2835904	6300	Positive	16	Quanto familiare e l odore?	8	1299	3	61.3737	2	6.8433	1	10.0903	2	8.6391
273	23	61	Block6	3	2852684	6240	Positive	16	Quanto intenso e l odore?	10	2097	2	66.9034	2	-0.31039	3	9.376	4	18.1669
274	23	62	Block5	1	2995425	6140	Negative	64	Quanto familiare e l odore?	10	2105	2	65.2645	3	1.7709	3	6.5341	2	1.2879
275	23	62	Block5	2	3012938	6170	Negative	64	Quanto piacevole e l odore?	1	1419	2	62.5131	3	8.7657	3	13.7466	3	6.2378
276	23	62	Block5	3	3029968	6380	Negative	64	Quanto intenso e l odore?	10	1405	2	56.9002	3	9.7597	1	0.48747	2	-6.4633
277	24	59	Block5	1	854602	6140	Negative	64	Quanto familiare e l odore?	6	2718	3	74.3819	3	12.2787	2	10.5828	3	9.1088
278	24	59	Block5	2	872732	6170	Negative	64	Quanto piacevole e l odore?	3	3744	3	86.9541	3	-1.5794	3	3.5909	2	-7.57
279	24	59	Block5	3	892080	6380	Negative	64	Quanto intenso e l odore?	3	3927	3	82.564	3	4.5314	2	0.21009	2	-9.1565
280	24	60	Block1	1	1036706	6200	Neutral	4	Quanto familiare e l odore?	1	3426	3	74.2046	2	8.9757	3	7.1719	2	-2.5294
281	24	60	Block1	2	1055520	6180	Neutral	4	Quanto intenso e l odore?	1	2845	3	79.6564	2	6.8597	3	2.3986	2	-2.6604
282	24	60	Block1	3	1073984	6400	Neutral	4	Quanto piacevole e l odore?	5	3740	2	74.9507	4	5.0277	3	-0.31432	2	-0.46149
283	24	61	Block4	1	1218427	6200	NoOdor	1	Quanto familiare e l odore?	1	4094	2	73.2146	4	7.8717	2	-0.55849	4	16.1553
284	24	61	Block4	2	1238142	6400	NoOdor	1	Quanto piacevole e l odore?	2	2785	3	80.7767	2	-7.4982	2	-6.6044	2	-5.1394
285	24	61	Block4	3	1256339	6180	NoOdor	1	Quanto intenso e l odore?	1	2542	3	81.4911	2	3.0684	3	0.3138	2	-1.8885
286	24	62	Block6	1	1399614	6230	Positive	16	Quanto piacevole e l odore?	6	4390	2	71.7757	4	3.8159	2	1.1764	3	0.81806
287	24	62	Block6	2	1419479	6240	Positive	16	Quanto intenso e l odore?	6	3463	2	80.7135	4	1.0932	2	-21.9933	2	-17.8643
288	24	62	Block6	3	1438460	6300	Positive	16	Quanto familiare e l odore?	7	2919	3	82.5335	2	-1.0512	2	-11.6582	2	-9.3043
289	25	59	Block1	1	926874	6180	Neutral	4	Quanto intenso e l odore?	1	5506	2	73.6396	3	-2.2858	3	-1.5693	3	-5.7366
290	25	59	Block1	2	947990	6400	Neutral	4	Quanto piacevole e l odore?	5	4936	2	64.7896	2	2.5633	3	1.8267	2	1.5294
291	25	59	Block1	3	968339	6200	Neutral	4	Quanto familiare e l odore?	NA	0	2	67.2322	3	2.4461	3	1.5107	2	4.1093
292	25	60	Block5	1	1114483	6140	Negative	64	Quanto familiare e l odore?	3	5489	2	63.0042	3	7.1432	3	8.0683	2	10.9107
293	25	60	Block5	2	1135382	6170	Negative	64	Quanto piacevole e l odore?	2	2309	3	76.5875	2	2.4443	2	-9.0699	1	-10.9631
294	25	60	Block5	3	1153295	6380	Negative	64	Quanto intenso e l odore?	2	3052	2	69.4397	3	-0.56422	3	5.6543	3	-1.3552
295	25	61	Block4	1	1297004	6180	NoOdor	1	Quanto intenso e l odore?	2	3732	2	69.4859	3	4.9938	3	6.1626	3	1.2808
296	25	61	Block4	2	1316352	6400	NoOdor	1	Quanto piacevole e l odore?	7	2680	2	72.2265	4	12.5525	3	9.5212	3	-10.2423
297	25	61	Block4	3	1334466	6200	NoOdor	1	Quanto familiare e l odore?	5	3082	2	67.1658	3	6.3842	3	5.674	3	3.6504
298	25	62	Block6	1	1478275	6230	Positive	16	Quanto piacevole e l odore?	2	3476	2	67.3944	3	-0.74287	2	-2.5906	3	-2.4574
299	25	62	Block6	2	1497223	6240	Positive	16	Quanto intenso e l odore?	7	3387	2	69.2299	3	0.76356	2	-7.8434	2	-7.8396
300	25	62	Block6	3	1516137	6300	Positive	16	Quanto familiare e l odore?	3	3301	2	60.113	3	6.0601	2	5.8221	2	-2.3401
301	26	59	Block4	1	1697356	6200	NoOdor	1	Quanto familiare e l odore?	NA	0	2	61.2882	2	5.5487	2	3.6507	2	-4.4863
302	26	59	Block4	2	1718255	6180	NoOdor	1	Quanto intenso e l odore?	2	3129	2	62.6327	2	-4.57	1	-6.5331	2	-6.3712
303	26	59	Block4	3	1737003	6400	NoOdor	1	Quanto piacevole e l odore?	3	3428	2	58.795	3	15.6371	2	-2.3459	2	-2.433
304	26	60	Block1	1	1881329	6400	Neutral	4	Quanto piacevole e l odore?	5	3272	2	55.2957	2	0.38027	2	1.277	1	-0.40051
305	26	60	Block1	2	1900026	6200	Neutral	4	Quanto familiare e l odore?	7	4403	2	67.5347	3	0.38443	1	-10.0556	2	-9.3337
306	26	60	Block1	3	1919824	6180	Neutral	4	Quanto intenso e l odore?	7	3153	2	66.5001	3	0.12041	2	-5.5719	2	-5.959
307	26	61	Block5	1	2063833	6380	Negative	64	Quanto intenso e l odore?	9	4048	3	82.4411	1	-17.3507	1	-21.8948	1	-23.2815
308	26	61	Block5	2	2083298	6170	Negative	64	Quanto piacevole e l odore?	2	3083	2	62.7821	2	-1.8773	2	0.2294	3	6.7939
309	26	61	Block5	3	2101762	6140	Negative	64	Quanto familiare e l odore?	8	4855	2	60.5521	2	-2.0523	1	-12.5032	2	-1.7666
310	26	62	Block6	1	2247406	6300	Positive	16	Quanto familiare e l odore?	2	4240	2	73.7712	2	-16.3971	1	-20.927	2	-19.0006
311	26	62	Block6	2	2267121	6240	Positive	16	Quanto intenso e l odore?	4	3181	1	43.3489	3	16.4107	3	19.6497	3	15.2062
312	26	62	Block6	3	2285768	6230	Positive	16	Quanto piacevole e l odore?	5	2893	2	57.3354	3	7.9707	1	-1.6515	2	-0.49858
313	27	59	Block5	1	1586414	6170	Negative	64	Quanto piacevole e l odore?	1	3418	2	76.9589	4	12.2821	3	-0.606	4	0.63395
314	27	59	Block5	2	1605445	6380	Negative	64	Quanto intenso e l odore?	3	2635	3	94.9244	3	-13.035	3	-7.7032	2	-12.9517
315	27	59	Block5	3	1623459	6140	Negative	64	Quanto familiare e l odore?	1	2154	3	82.7435	2	0.66039	3	-1.8099	2	-8.1823
316	27	60	Block6	1	1766350	6230	Positive	16	Quanto piacevole e l odore?	4	2684	3	88.8257	4	9.6146	3	0.68443	2	-6.5071
317	27	60	Block6	2	1784497	6240	Positive	16	Quanto intenso e l odore?	4	2880	3	90.5362	3	-1.051	3	-4.0993	3	-5.1474
318	27	60	Block6	3	1802911	6300	Positive	16	Quanto familiare e l odore?	4	1950	3	86.7671	3	7.5716	3	-9.2021	3	2.2914
319	27	61	Block4	1	1945753	6400	NoOdor	1	Quanto piacevole e l odore?	1	2748	3	84.0035	2	1.1341	3	3.4294	3	-1.2112
320	27	61	Block4	2	1963916	6180	NoOdor	1	Quanto intenso e l odore?	1	1679	2	84.2165	4	-0.78439	4	-0.88284	3	-2.4661
321	27	61	Block4	3	1980996	6200	NoOdor	1	Quanto familiare e l odore?	1	1647	3	84.707	3	-1.5651	2	-1.3499	3	1.007
322	27	62	Block1	1	2123521	6400	Neutral	4	Quanto piacevole e l odore?	2	2620	3	80.3407	3	8.5882	2	-2.2027	2	1.4952
323	27	62	Block1	2	2141551	6180	Neutral	4	Quanto intenso e l odore?	2	2309	3	84.7002	2	-3.5102	3	-2.4951	2	-2.9546
324	27	62	Block1	3	2159281	6200	Neutral	4	Quanto familiare e l odore?	2	1672	3	82.5059	2	-0.9753	3	-1.2971	2	1.1712
325	28	59	Block4	1	1082864	6400	NoOdor	1	Quanto piacevole e l odore?	5	4249	2	70.4725	4	11.3214	3	4.3241	3	1.3629
326	28	59	Block4	2	1102545	6200	NoOdor	1	Quanto familiare e l odore?	NA	0	3	86.9543	3	2.7801	2	-5.7112	2	-14.5769
327	28	59	Block4	3	1123428	6180	NoOdor	1	Quanto intenso e l odore?	2	1997	3	90.2976	2	-16.128	2	-13.3696	2	-16.7258
328	28	60	Block5	1	1266119	6170	Negative	64	Quanto piacevole e l odore?	2	3009	2	69.0212	3	9.1198	3	-0.55355	3	5.1984
329	28	60	Block5	2	1284717	6380	Negative	64	Quanto intenso e l odore?	8	3595	2	86.1182	5	4.7726	2	-12.5246	4	-2.8259
330	28	60	Block5	3	1303681	6140	Negative	64	Quanto familiare e l odore?	10	2212	2	77.8478	3	1.8668	3	-12.4158	2	-11.2485
331	28	61	Block1	1	1446573	6180	Neutral	4	Quanto intenso e l odore?	2	4915	2	66.8402	3	3.054	4	19.0405	3	13.4384
332	28	61	Block1	2	1467121	6400	Neutral	4	Quanto piacevole e l odore?	5	2207	3	85.9568	3	7.0036	4	12.6625	1	-18.5226
333	28	61	Block1	3	1484751	6200	Neutral	4	Quanto familiare e l odore?	1	2078	3	71.9667	2	9.8321	2	-1.5658	1	-2.1165
334	28	62	Block6	1	1627560	6240	Positive	16	Quanto intenso e l odore?	4	2360	3	80.1576	2	2.7988	1	-16.0878	2	-9.6546
335	28	62	Block6	2	1645440	6300	Positive	16	Quanto familiare e l odore?	2	2320	3	94.7741	3	-7.8491	3	-3.1092	3	4.6279
336	28	62	Block6	3	1663220	6230	Positive	16	Quanto piacevole e l odore?	4	936	3	78.6562	3	11.3641	4	21.6703	2	0.79844
337	29	59	Block6	1	915582	6230	Positive	16	Quanto piacevole e l odore?	3	2865	1	51.4936	3	2.4667	3	2.6572	2	2.8213
338	29	59	Block6	2	933913	6240	Positive	16	Quanto intenso e l odore?	5	2570	2	49.9379	1	2.4139	2	4.8374	1	1.9191
339	29	59	Block6	3	952010	6300	Positive	16	Quanto familiare e l odore?	6	1801	2	50.1787	1	-0.76991	1	2.0142	2	5.6642
340	29	60	Block1	1	1094701	6400	Neutral	4	Quanto piacevole e l odore?	5	2469	2	51.3256	1	0.38912	2	2.5655	1	-0.20675
341	29	60	Block1	2	1112565	6180	Neutral	4	Quanto intenso e l odore?	3	2839	1	49.3055	3	2.0873	3	6.9763	2	1.5238
342	29	60	Block1	3	1130829	6200	Neutral	4	Quanto familiare e l odore?	5	2559	2	49.9837	1	-0.50203	2	3.3867	2	2.7989
343	29	61	Block5	1	1274070	6170	Negative	64	Quanto piacevole e l odore?	1	2552	2	51.9777	2	-1.1775	1	1.4738	2	1.4047
344	29	61	Block5	2	1291984	6140	Negative	64	Quanto familiare e l odore?	8	2184	2	52.1001	1	3.1466	2	3.7567	2	0.21604
345	29	61	Block5	3	1309781	6380	Negative	64	Quanto intenso e l odore?	5	2075	2	56.7847	1	-2.8932	2	-0.94317	2	-0.91099
346	29	62	Block4	1	1452756	6400	NoOdor	1	Quanto piacevole e l odore?	5	3271	1	50.2741	3	5.8042	2	2.8153	3	-0.55679
347	29	62	Block4	2	1471436	6180	NoOdor	1	Quanto intenso e l odore?	1	2185	1	49.3233	3	4.9298	2	2.7583	3	-0.48605
348	29	62	Block4	3	1489033	6200	NoOdor	1	Quanto familiare e l odore?	1	1338	1	50.1344	3	3.0633	2	1.2539	3	1.7374
349	30	59	Block4	1	637838	6200	NoOdor	1	Quanto familiare e l odore?	2	2107	2	62.3463	2	-5.7733	2	-1.4299	2	-4.6516
350	30	59	Block4	2	655568	6400	NoOdor	1	Quanto piacevole e l odore?	5	2909	2	59.0433	2	-1.6329	2	-4.0589	1	-5.0643
351	30	59	Block4	3	673865	6180	NoOdor	1	Quanto intenso e l odore?	2	2097	2	58.2201	2	-5.6242	1	-4.9637	2	-4.7502
352	30	60	Block5	1	816657	6170	Negative	64	Quanto piacevole e l odore?	2	2991	2	63.2013	2	-4.7021	1	-8.7732	2	-3.6543
353	30	60	Block5	2	835254	6380	Negative	64	Quanto intenso e l odore?	8	1877	2	53.5168	2	5.3631	1	1.5921	2	4.9528
354	30	60	Block5	3	852501	6140	Negative	64	Quanto familiare e l odore?	10	1350	2	54.3274	2	2.5258	1	-0.38894	2	2.9662
355	30	61	Block6	1	994642	6300	Positive	16	Quanto familiare e l odore?	6	2364	2	53.8355	1	0.2445	1	-4.1795	2	1.5294
356	30	61	Block6	2	1012472	6230	Positive	16	Quanto piacevole e l odore?	3	2533	2	61.6369	2	-8.1611	1	-6.5308	2	-4.559
357	30	61	Block6	3	1030485	6240	Positive	16	Quanto intenso e l odore?	6	2818	2	53.3433	2	4.1439	1	0.30898	2	5.5396
358	30	62	Block1	1	1173961	6180	Neutral	4	Quanto intenso e l odore?	4	2731	1	49.1689	3	6.3477	3	8.3558	3	14.1225
359	30	62	Block1	2	1192124	6200	Neutral	4	Quanto familiare e l odore?	4	2646	2	52.2299	1	7.5015	2	2.6277	2	5.3416
360	30	62	Block1	3	1210388	6400	Neutral	4	Quanto piacevole e l odore?	3	1790	2	58.1612	2	2.7202	2	-3.0029	2	-2.1153
361	31	59	Block5	1	1084137	6380	Negative	64	Quanto intenso e l odore?	7	2350	3	74.4753	2	6.446	1	-7.9896	2	-5.5812
362	31	59	Block5	2	1101867	6140	Negative	64	Quanto familiare e l odore?	7	4745	3	71.0193	2	8.5565	2	-1.1252	2	-0.4218
363	31	59	Block5	3	1122016	6170	Negative	64	Quanto piacevole e l odore?	4	3752	3	72.8648	2	5.0512	2	-2.193	1	-5.2782
364	31	60	Block6	1	1266508	6230	Positive	16	Quanto piacevole e l odore?	5	2634	2	63.7172	2	-2.5028	2	-0.25363	3	-0.76504
365	31	60	Block6	2	1284606	6240	Positive	16	Quanto intenso e l odore?	7	2145	3	75.8283	2	-0.24166	1	-8.447	2	-1.4942
366	31	60	Block6	3	1302269	6300	Positive	16	Quanto familiare e l odore?	6	2576	2	67.2609	2	-0.30727	3	-4.4936	2	-0.75381
367	31	61	Block4	1	1445544	6200	NoOdor	1	Quanto familiare e l odore?	3	1830	2	69.5813	4	8.0784	2	-0.71957	3	-4.1379
368	31	61	Block4	2	1462791	6180	NoOdor	1	Quanto intenso e l odore?	2	1724	2	68.2995	3	8.8331	2	-0.54586	3	-6.7746
369	31	61	Block4	3	1480137	6400	NoOdor	1	Quanto piacevole e l odore?	3	2362	2	69.8876	3	7.4745	3	-0.75214	2	-3.9382
370	31	62	Block1	1	1623396	6400	Neutral	4	Quanto piacevole e l odore?	6	2071	2	68.4509	3	6.2091	2	1.1344	3	-1.9104
371	31	62	Block1	2	1640876	6180	Neutral	4	Quanto intenso e l odore?	7	2075	2	71.4755	3	3.5258	3	-2.5543	3	-2.7406
372	31	62	Block1	3	1658372	6200	Neutral	4	Quanto familiare e l odore?	6	2002	2	69.4266	3	4.562	3	2.5808	3	3.1042
373	32	59	Block5	1	789489	6170	Negative	64	Quanto piacevole e l odore?	1	2138	2	70.569	4	9.1248	3	3.3614	2	0.73615
374	32	59	Block5	2	807219	6380	Negative	64	Quanto intenso e l odore?	8	1830	2	71.7783	3	0.69051	3	2.3979	3	1.8317
375	32	59	Block5	3	824416	6140	Negative	64	Quanto familiare e l odore?	2	3133	3	72.2513	1	0.24104	2	-0.72371	2	2.5598
376	32	60	Block6	1	968274	6230	Positive	16	Quanto piacevole e l odore?	4	3548	2	74.3428	3	1.3382	3	-6.2216	3	-3.9428
377	32	60	Block6	2	987339	6300	Positive	16	Quanto familiare e l odore?	3	3599	2	72.0207	3	-0.9379	3	0.3263	3	5.0878
378	32	60	Block6	3	1006420	6240	Positive	16	Quanto intenso e l odore?	7	2221	2	71.9768	3	-4.737	2	-4.4807	3	-2.8472
379	32	61	Block4	1	1149345	6200	NoOdor	1	Quanto familiare e l odore?	2	2655	2	68.9083	3	0.17024	2	-2.9937	3	-1.9527
380	32	61	Block4	2	1167409	6180	NoOdor	1	Quanto intenso e l odore?	2	2247	2	72.4501	3	0.27303	3	-5.4677	2	-5.3385
381	32	61	Block4	3	1185289	6400	NoOdor	1	Quanto piacevole e l odore?	5	2570	2	68.0953	2	1.0041	3	-1.7487	3	3.2048
382	32	62	Block1	1	1328531	6180	Neutral	4	Quanto intenso e l odore?	7	2342	3	69.0899	2	3.8222	1	1.1368	2	2.4965
383	32	62	Block1	2	1346294	6200	Neutral	4	Quanto familiare e l odore?	8	1777	2	70.4875	3	0.024902	2	-0.1725	3	-0.067184
384	32	62	Block1	3	1363690	6400	Neutral	4	Quanto piacevole e l odore?	8	1527	3	73.0638	2	2.1022	1	-4.5151	2	0.83506
385	33	59	Block5	1	773418	6170	Negative	64	Quanto piacevole e l odore?	4	2471	2	61.687	2	4.0311	2	0.16053	2	-2.8041
386	33	59	Block5	2	791249	6140	Negative	64	Quanto familiare e l odore?	8	2436	2	56.9704	2	4.2479	2	3.2357	1	-2.8457
387	33	59	Block5	3	809296	6380	Negative	64	Quanto intenso e l odore?	9	1476	3	63.2972	1	5.9872	1	-5.1865	1	-7.4901
388	33	60	Block1	1	951670	6400	Neutral	4	Quanto piacevole e l odore?	4	3061	2	58.0142	2	8.6085	3	4.6332	2	1.075
389	33	60	Block1	2	970134	6180	Neutral	4	Quanto intenso e l odore?	9	1019	2	59.1621	2	-0.1241	2	-1.5614	2	0.23609
390	33	60	Block1	3	986580	6200	Neutral	4	Quanto familiare e l odore?	7	991	2	61.4289	2	7.6968	2	-4.08	2	-2.2964
391	33	61	Block4	1	1128270	6200	NoOdor	1	Quanto familiare e l odore?	5	3210	2	68.8835	2	-4.3427	2	-10.2156	2	-11.9027
392	33	61	Block4	2	1147085	6400	NoOdor	1	Quanto piacevole e l odore?	5	2457	2	61.7026	2	5.8903	2	-2.738	2	-4.8384
393	33	61	Block4	3	1164948	6180	NoOdor	1	Quanto intenso e l odore?	2	2329	2	64.6621	3	5.2349	2	-4.4696	2	-8.2642
394	33	62	Block6	1	1308073	6300	Positive	16	Quanto familiare e l odore?	8	1984	2	63.4234	3	2.2143	1	-9.378	2	-6.0098
395	33	62	Block6	2	1325520	6230	Positive	16	Quanto piacevole e l odore?	2	2568	2	65.2836	2	2.6476	2	-6.0663	2	-8.5698
396	33	62	Block6	3	1343567	6240	Positive	16	Quanto intenso e l odore?	9	1708	2	60.0309	2	9.06	2	-5.3438	2	-4.8372
397	34	59	Block1	1	1166732	6180	Neutral	4	Quanto intenso e l odore?	6	2358	2	59.8811	2	-0.16941	2	0.11007	2	-0.86102
398	34	59	Block1	2	1184712	6400	Neutral	4	Quanto piacevole e l odore?	4	2597	2	61.9705	3	9.3043	2	-1.193	2	0.26293
399	34	59	Block1	3	1202726	6200	Neutral	4	Quanto familiare e l odore?	8	1411	2	57.1823	2	1.3638	2	-0.78974	1	-1.6241
400	34	60	Block5	1	1345017	6380	Negative	64	Quanto intenso e l odore?	7	2041	2	59.7035	2	1.9983	2	0.39257	3	1.7446
401	34	60	Block5	2	1362463	6170	Negative	64	Quanto piacevole e l odore?	4	1376	2	61.7782	2	-2.4563	2	-3.1685	2	-3.9575
402	34	60	Block5	3	1379193	6140	Negative	64	Quanto familiare e l odore?	10	1349	2	61.329	2	-4.0575	2	-6.9057	2	-3.8941
403	34	61	Block4	1	1521217	6180	NoOdor	1	Quanto intenso e l odore?	2	2042	2	61.2852	2	-1.8318	2	-3.8434	2	-1.7764
404	34	61	Block4	2	1538880	6400	NoOdor	1	Quanto piacevole e l odore?	8	1364	2	61.8368	3	6.2085	1	-3.8095	3	1.4746
405	34	61	Block4	3	1555660	6200	NoOdor	1	Quanto familiare e l odore?	6	2099	2	63.2247	2	-1.5626	2	-3.7459	2	-2.399
406	34	62	Block6	1	1698485	6230	Positive	16	Quanto piacevole e l odore?	5	1664	2	61.7393	2	-1.7785	2	-4.2207	2	-2.2235
407	34	62	Block6	2	1715681	6300	Positive	16	Quanto familiare e l odore?	8	3077	3	70.757	0	-13.2294	1	-12.0853	2	-7.1679
408	34	62	Block6	3	1734228	6240	Positive	16	Quanto intenso e l odore?	7	2405	2	56.0512	2	4.1951	2	5.1579	2	8.8696
409	35	59	Block6	1	1421409	6230	Positive	16	Quanto piacevole e l odore?	8	3542	4	107.3685	3	-2.059	2	-5.4059	3	-9.6736
410	35	59	Block6	2	1440474	6300	Positive	16	Quanto familiare e l odore?	5	5398	3	99.6938	3	-2.6566	4	2.7804	4	-3.6652
411	35	59	Block6	3	1461339	6240	Positive	16	Quanto intenso e l odore?	5	3812	3	95.338	3	3.5473	3	-7.3206	3	-6.5971
412	35	60	Block4	1	1605832	6180	NoOdor	1	Quanto intenso e l odore?	6	4100	3	100.2766	4	-3.581	4	-1.196	3	-1.5667
413	35	60	Block4	2	1625564	6400	NoOdor	1	Quanto piacevole e l odore?	4	4306	4	95.9535	2	-0.41153	2	-3.0987	2	-3.4932
414	35	60	Block4	3	1645295	6200	NoOdor	1	Quanto familiare e l odore?	3	5779	3	90.6808	3	-0.29288	4	1.0654	2	-3.3591
415	35	61	Block5	1	1791706	6140	Negative	64	Quanto familiare e l odore?	NA	0	4	97.7133	2	1.2347	2	-6.8842	3	-1.7947
416	35	61	Block5	2	1812806	6380	Negative	64	Quanto intenso e l odore?	3	3266	3	92.5949	3	0.88414	3	0.75527	3	-1.1422
417	35	61	Block5	3	1831486	6170	Negative	64	Quanto piacevole e l odore?	2	1430	3	93.0191	3	-1.402	3	-0.66214	4	4.01
418	35	62	Block1	1	1973577	6180	Neutral	4	Quanto intenso e l odore?	5	4213	3	98.6348	3	-8.2248	3	-5.989	4	-3.1254
419	35	62	Block1	2	1993392	6400	Neutral	4	Quanto piacevole e l odore?	6	3053	3	90.2856	3	2.8847	4	5.2609	3	0.98105
420	35	62	Block1	3	2011873	6200	Neutral	4	Quanto familiare e l odore?	7	2354	3	95.0098	3	-1.5967	3	-2.0583	3	-1.8329
421	36	59	Block6	1	1378891	6240	Positive	16	Quanto intenso e l odore?	7	1963	2	74.3284	4	8.3542	2	-6.846	4	6.2374
422	36	59	Block6	2	1396304	6230	Positive	16	Quanto piacevole e l odore?	4	2128	2	81.5184	4	8.3553	3	-4.2914	4	-1.234
423	36	59	Block6	3	1413935	6300	Positive	16	Quanto familiare e l odore?	7	2028	2	77.8615	4	3.0164	2	-9.3735	3	-5.7852
424	36	60	Block4	1	1556643	6180	NoOdor	1	Quanto intenso e l odore?	2	1788	2	75.053	4	9.5753	2	-5.9783	3	-3.317
425	36	60	Block4	2	1573856	6200	NoOdor	1	Quanto familiare e l odore?	1	2825	3	75.9904	2	5.874	2	-9.2259	2	-3.04
426	36	60	Block4	3	1592303	6400	NoOdor	1	Quanto piacevole e l odore?	2	3549	3	73.2076	2	5.3602	2	-6.9128	1	-3.3182
427	36	61	Block1	1	1736529	6180	Neutral	4	Quanto intenso e l odore?	8	1307	2	73.672	3	-4.7173	2	-6.2561	4	4.353
428	36	61	Block1	2	1753258	6200	Neutral	4	Quanto familiare e l odore?	10	2078	3	81.5995	3	4.0466	2	0.60099	2	-2.4372
429	36	61	Block1	3	1770955	6400	Neutral	4	Quanto piacevole e l odore?	8	1599	3	79.4692	2	1.0525	2	-11.3259	2	-2.1585
430	36	62	Block5	1	1913429	6380	Negative	64	Quanto intenso e l odore?	8	1312	2	75.5212	4	11.7665	4	15.5493	3	-4.2369
431	36	62	Block5	2	1930109	6140	Negative	64	Quanto familiare e l odore?	8	2194	3	74.8762	2	6.7342	1	-11.7694	2	-0.73973
432	36	62	Block5	3	1947705	6170	Negative	64	Quanto piacevole e l odore?	1	1630	3	72.7964	2	5.7127	1	-6.8133	2	-0.60169
433	37	59	Block4	1	1338303	6180	NoOdor	1	Quanto intenso e l odore?	4	2152	3	74.7772	2	5.2303	2	0.063446	2	-3.7417
434	37	59	Block4	2	1356083	6400	NoOdor	1	Quanto piacevole e l odore?	6	2233	3	77.8437	2	2.2327	2	-7.8332	1	-8.585
435	37	59	Block4	3	1373730	6200	NoOdor	1	Quanto familiare e l odore?	5	3257	2	62.8616	3	8.5444	3	8.9049	3	12.1379
436	37	60	Block5	1	1517872	6380	Negative	64	Quanto intenso e l odore?	8	1765	3	75.6209	2	7.1112	3	2.3284	2	2.8023
437	37	60	Block5	2	1535035	6170	Negative	64	Quanto piacevole e l odore?	1	1682	2	73.0362	3	7.0482	3	-6.545	4	11.2676
438	37	60	Block5	3	1552082	6140	Negative	64	Quanto familiare e l odore?	3	3045	3	81.1809	2	-8.4013	2	-5.8833	2	-4.2407
439	37	61	Block6	1	1695857	6230	Positive	16	Quanto piacevole e l odore?	3	2483	3	75.4168	2	10.927	3	11.0208	3	18.1057
440	37	61	Block6	2	1713821	6240	Positive	16	Quanto intenso e l odore?	7	1602	3	91.6943	3	-7.5648	2	-10.9712	2	-14.3425
441	37	61	Block6	3	1730950	6300	Positive	16	Quanto familiare e l odore?	5	2410	3	77.8323	2	1.0413	2	1.9609	3	2.2044
442	37	62	Block1	1	1874042	6200	Neutral	4	Quanto familiare e l odore?	7	2739	2	68.1341	3	7.3004	4	11.1032	3	10.6443
443	37	62	Block1	2	1892406	6400	Neutral	4	Quanto piacevole e l odore?	10	2172	3	64.3629	2	9.2793	1	3.5171	2	15.2976
444	37	62	Block1	3	1909986	6180	Neutral	4	Quanto intenso e l odore?	8	2154	2	68.7848	3	10.3347	3	3.8078	3	3.1459
445	38	59	Block4	1	776394	6400	NoOdor	1	Quanto piacevole e l odore?	4	2814	2	74.4307	3	4.9019	3	-8.7665	2	-12.1525
446	38	59	Block4	2	794624	6200	NoOdor	1	Quanto familiare e l odore?	1	3053	2	64.2336	3	8.6993	3	3.3938	2	3.693
447	38	59	Block4	3	813072	6180	NoOdor	1	Quanto intenso e l odore?	8	2598	2	72.7666	3	-5.8156	2	-5.93	3	-4.9418
448	38	60	Block5	1	956347	6170	Negative	64	Quanto piacevole e l odore?	1	2203	2	72.3262	3	7.8643	4	6.5789	4	17.4123
449	38	60	Block5	2	973927	6140	Negative	64	Quanto familiare e l odore?	10	2038	2	65.4746	3	2.2048	3	5.352	4	24.8962
450	38	60	Block5	3	991573	6380	Negative	64	Quanto intenso e l odore?	10	1804	2	60	2	2.4358	2	9.7381	4	25.867
451	38	61	Block1	1	1134064	6180	Neutral	4	Quanto intenso e l odore?	7	3421	2	67.0963	2	-6.2769	2	-8.5357	2	-3.787
452	38	61	Block1	2	1152895	6200	Neutral	4	Quanto familiare e l odore?	8	1967	2	63.0633	2	1.2207	2	-4.0965	3	1.1631
453	38	61	Block1	3	1170475	6400	Neutral	4	Quanto piacevole e l odore?	7	2137	2	75.3093	3	-6.1535	2	-11.2348	3	-7.5247
454	38	62	Block6	1	1313333	6240	Positive	16	Quanto intenso e l odore?	3	3192	2	73.2324	3	4.7886	3	-7.4696	3	0.53687
455	38	62	Block6	2	1331964	6230	Positive	16	Quanto piacevole e l odore?	4	2754	2	74.4174	4	7.6384	2	-13.6933	2	-7.7299
456	38	62	Block6	3	1350228	6300	Positive	16	Quanto familiare e l odore?	6	1738	2	81.7388	3	-7.1967	2	-21.262	3	-17.5915
457	39	59	Block5	1	799879	6170	Negative	64	Quanto piacevole e l odore?	3	1960	2	69.8947	3	3.73	3	1.9962	3	5.6623
458	39	59	Block5	2	817192	6140	Negative	64	Quanto familiare e l odore?	1	1366	3	70.2052	1	3.7581	2	3.1591	2	3.6614
459	39	59	Block5	3	834155	6380	Negative	64	Quanto intenso e l odore?	7	1262	2	73.272	3	-0.96174	3	0.98251	3	5.3804
460	39	60	Block4	1	976096	6200	NoOdor	1	Quanto familiare e l odore?	2	2367	3	74.9271	2	-3.2546	1	-5.1055	2	-2.0969
461	39	60	Block4	2	993860	6180	NoOdor	1	Quanto intenso e l odore?	2	1587	3	73.2353	1	1.0995	2	-1.7533	2	3.0564
462	39	60	Block4	3	1011073	6400	NoOdor	1	Quanto piacevole e l odore?	3	1546	2	74.7432	3	-1.0524	3	-1.7045	3	1.3477
463	39	61	Block6	1	1153364	6240	Positive	16	Quanto intenso e l odore?	10	1878	2	73.1798	3	0.51858	3	-5.4816	3	2.6229
464	39	61	Block6	2	1170760	6300	Positive	16	Quanto familiare e l odore?	6	1327	2	73.129	3	-0.92347	3	-2.8268	3	3.6768
465	39	61	Block6	3	1187523	6230	Positive	16	Quanto piacevole e l odore?	3	1329	2	75.2622	3	-2.4564	3	-1.8659	3	8.2484
466	39	62	Block1	1	1329547	6200	Neutral	4	Quanto familiare e l odore?	4	1335	2	68.1742	3	4.2645	3	2.0978	3	6.4476
467	39	62	Block1	2	1346493	6400	Neutral	4	Quanto piacevole e l odore?	2	1748	3	73.0013	2	-1.9671	1	-0.89671	3	5.7125
468	39	62	Block1	3	1363640	6180	Neutral	4	Quanto intenso e l odore?	6	1101	2	75.5	3	-0.31763	3	0.69969	4	11.2017
481	41	59	Block6	1	1227913	6230	Positive	16	Quanto piacevole e l odore?	3	2534	3	91.5	3	-11.2894	1	-17.9062	3	-13.1641
482	41	59	Block6	2	1245977	6300	Positive	16	Quanto familiare e l odore?	4	1951	2	75.2621	4	11.2924	3	-5.4682	2	-4.5383
483	41	59	Block6	3	1263406	6240	Positive	16	Quanto intenso e l odore?	6	2525	3	86.7052	3	5.4584	2	-8.2952	3	-3.9586
484	41	60	Block4	1	1406632	6200	NoOdor	1	Quanto familiare e l odore?	3	2422	3	88.3399	4	11.005	3	0.037216	2	-8.113
485	41	60	Block4	2	1424679	6400	NoOdor	1	Quanto piacevole e l odore?	4	3189	3	93.425	4	1.5364	2	-18.9073	2	-17.0646
486	41	60	Block4	3	1443276	6180	NoOdor	1	Quanto intenso e l odore?	2	1075	3	80.7337	3	6.4386	2	-9.0162	2	4.1968
487	41	61	Block1	1	1585033	6180	Neutral	4	Quanto intenso e l odore?	4	2347	3	93.3578	3	-1.1216	2	-11.9243	3	-6.2222
488	41	61	Block1	2	1603014	6400	Neutral	4	Quanto piacevole e l odore?	5	1961	3	91.3381	4	1.7935	2	-10.0948	3	-4.1119
489	41	61	Block1	3	1620394	6200	Neutral	4	Quanto familiare e l odore?	4	2003	3	90.5582	3	2.9249	2	-15.1328	3	-0.93802
490	41	62	Block5	1	1763268	6380	Negative	64	Quanto intenso e l odore?	4	2237	3	84.9257	3	4.8374	2	-8.3219	3	2.5259
491	41	62	Block5	2	1780898	6170	Negative	64	Quanto piacevole e l odore?	2	1998	3	85.663	2	-0.38985	3	-6.075	3	2.951
492	41	62	Block5	3	1798262	6140	Negative	64	Quanto familiare e l odore?	5	2118	2	83.8004	4	3.8881	3	-7.4736	4	3.8378
493	42	59	Block4	1	1304852	6180	NoOdor	1	Quanto intenso e l odore?	6	2884	3	86.0057	3	2.5186	2	-6.3848	3	-7.9032
494	42	59	Block4	2	1323166	6200	NoOdor	1	Quanto familiare e l odore?	1	2335	3	82.909	3	-2.3805	2	-4.9179	2	-3.0998
495	42	59	Block4	3	1341129	6400	NoOdor	1	Quanto piacevole e l odore?	1	2108	2	82.6617	4	0.37633	3	-0.88118	4	4.4216
496	42	60	Block6	1	1484021	6300	Positive	16	Quanto familiare e l odore?	3	1871	3	78.4459	2	5.6199	3	-0.27412	2	-3.9315
497	42	60	Block6	2	1501367	6240	Positive	16	Quanto intenso e l odore?	9	3569	3	81.0141	3	2.6134	2	-0.58287	2	-7.5929
498	42	60	Block6	3	1520398	6230	Positive	16	Quanto piacevole e l odore?	1	2540	2	77.2044	4	5.1561	3	0.095879	4	9.0524
499	42	61	Block5	1	1663807	6380	Negative	64	Quanto intenso e l odore?	10	2427	3	85.8371	3	1.7951	2	-6.4182	3	0.79353
500	42	61	Block5	2	1681604	6140	Negative	64	Quanto familiare e l odore?	1	2365	3	88.0257	3	1.7128	2	-10.9362	3	6.0974
501	42	61	Block5	3	1699384	6170	Negative	64	Quanto piacevole e l odore?	1	2021	3	86.902	3	3.1733	3	-3.2152	2	1.4854
502	42	62	Block1	1	1842309	6400	Neutral	4	Quanto piacevole e l odore?	6	2424	3	86.4959	3	2.3128	2	-8.3135	3	2.2751
503	42	62	Block1	2	1860155	6200	Neutral	4	Quanto familiare e l odore?	4	3030	3	93.5228	4	-2.4075	2	-14.9284	2	-8.6064
504	42	62	Block1	3	1878603	6180	Neutral	4	Quanto intenso e l odore?	3	2410	3	86.9149	4	7.6783	2	-7.8818	3	1.1504
505	43	59	Block1	1	1585161	6200	Neutral	4	Quanto familiare e l odore?	8	3254	3	81.8498	2	4.9309	3	2.8643	3	2.1389
506	43	59	Block1	2	1603825	6180	Neutral	4	Quanto intenso e l odore?	5	2902	3	79.9953	2	4.2992	3	0.56042	2	1.7573
507	43	59	Block1	3	1622356	6400	Neutral	4	Quanto piacevole e l odore?	8	2622	3	81.5279	2	1.0215	3	-2.7641	2	1.1377
508	43	60	Block5	1	1765664	6170	Negative	64	Quanto piacevole e l odore?	1	2718	2	83.1623	4	-0.65077	3	-5.1504	3	-2.0463
509	43	60	Block5	2	1783994	6380	Negative	64	Quanto intenso e l odore?	9	1796	3	82.4645	3	1.1876	2	-1.4544	2	0.56425
510	43	60	Block5	3	1801157	6140	Negative	64	Quanto familiare e l odore?	10	1860	3	78.6992	2	4.4824	3	1.8543	2	7.1818
511	43	61	Block4	1	1943699	6180	NoOdor	1	Quanto intenso e l odore?	1	3191	2	81.5931	4	5.1008	4	1.4672	3	4.1479
512	43	61	Block4	2	1962313	6200	NoOdor	1	Quanto familiare e l odore?	NA	0	2	83.148	4	2.7158	4	3.2929	3	-3.352
513	43	61	Block4	3	1983429	6400	NoOdor	1	Quanto piacevole e l odore?	3	2749	3	88.2972	3	-2.0638	3	-0.067253	2	-6.7392
514	43	62	Block6	1	2126904	6230	Positive	16	Quanto piacevole e l odore?	1	1664	3	87.3282	2	-0.5164	3	-3.8523	2	-4.9712
515	43	62	Block6	2	2144100	6300	Positive	16	Quanto familiare e l odore?	6	1748	3	84.3341	3	2.438	2	-3.8382	3	0.50665
516	43	62	Block6	3	2161330	6240	Positive	16	Quanto intenso e l odore?	9	2504	3	86.3639	3	2.8695	2	-4.1133	3	-0.88875
517	44	59	Block6	1	1754184	6300	Positive	16	Quanto familiare e l odore?	5	2561	2	72.6911	3	-3.7894	2	-7.2436	3	-3.4394
518	44	59	Block6	2	1772198	6240	Positive	16	Quanto intenso e l odore?	7	2089	3	71.0807	1	2.2064	1	-14.8409	1	-7.6575
519	44	59	Block6	3	1789745	6230	Positive	16	Quanto piacevole e l odore?	4	2620	3	69.3646	1	-1.9813	1	-9.5889	2	-2.6288
520	44	60	Block4	1	1933053	6200	NoOdor	1	Quanto familiare e l odore?	5	3067	3	78.1251	2	-2.3885	1	-10.1417	2	-7.3739
521	44	60	Block4	2	1951751	6400	NoOdor	1	Quanto piacevole e l odore?	5	5582	2	68.9473	3	5.6065	2	-6.6985	3	-0.19655
522	44	60	Block4	3	1972733	6180	NoOdor	1	Quanto intenso e l odore?	6	1427	2	68.3533	3	7.6822	3	-6.4065	2	1.9708
523	44	61	Block5	1	2114807	6140	Negative	64	Quanto familiare e l odore?	5	2446	2	70.0025	3	2.4915	2	-4.0656	3	3.1538
524	44	61	Block5	2	2132637	6170	Negative	64	Quanto piacevole e l odore?	2	2334	2	76.2931	3	-0.22817	3	-7.5205	3	-6.1682
525	44	61	Block5	3	2150584	6380	Negative	64	Quanto intenso e l odore?	5	1310	2	80.1317	3	-8.1957	2	-19.179	3	-6.7279
526	44	62	Block1	1	2292558	6180	Neutral	4	Quanto intenso e l odore?	NA	0	3	74.234	1	-6.625	1	-16.1751	1	-8.6954
527	44	62	Block1	2	2313458	6200	Neutral	4	Quanto familiare e l odore?	5	2512	2	65.042	3	7.0354	2	-7.7754	2	1.5562
528	44	62	Block1	3	2331588	6400	Neutral	4	Quanto piacevole e l odore?	2	2304	3	79.2356	3	3.2692	1	-15.5217	2	-7.5233
529	45	59	Block4	1	797467	6180	NoOdor	1	Quanto intenso e l odore?	5	3192	2	59.0298	2	2.825	2	0.4711	2	-3.0578
530	45	59	Block4	2	816281	6400	NoOdor	1	Quanto piacevole e l odore?	1	2266	2	59.5034	3	1.8153	2	-0.058746	1	-0.9892
531	45	59	Block4	3	833961	6200	NoOdor	1	Quanto familiare e l odore?	3	1822	2	59.132	2	-0.4457	1	-4.2159	2	-3.4208
532	45	60	Block1	1	976703	6400	Neutral	4	Quanto piacevole e l odore?	5	2392	2	60.9259	2	2.8338	2	-0.54624	2	-2.1475
533	45	60	Block1	2	994516	6200	Neutral	4	Quanto familiare e l odore?	3	1406	2	59.824	2	0.139	2	-3.004	2	-3.5958
534	45	60	Block1	3	1011329	6180	Neutral	4	Quanto intenso e l odore?	6	2719	2	57.1678	2	-0.085201	2	0.075832	2	-0.2091
535	45	61	Block6	1	1154771	6230	Positive	16	Quanto piacevole e l odore?	4	1854	2	59.9558	3	3.9739	1	-1.6047	2	-0.88345
536	45	61	Block6	2	1172151	6300	Positive	16	Quanto familiare e l odore?	6	1130	2	58.6662	2	2.3127	2	-0.28434	2	0.49448
537	45	61	Block6	3	1188763	6240	Positive	16	Quanto intenso e l odore?	8	1377	2	59.9161	2	-1.2918	2	-1.8039	2	-0.68673
538	45	62	Block5	1	1331005	6380	Negative	64	Quanto intenso e l odore?	9	3244	2	61.1704	3	4.173	1	-2.2301	2	-2.3182
539	45	62	Block5	2	1349619	6140	Negative	64	Quanto familiare e l odore?	2	2020	2	58.8369	2	0.51369	2	-2.4805	1	-1.6605
540	45	62	Block5	3	1367049	6170	Negative	64	Quanto piacevole e l odore?	1	628	2	57.4159	2	1.8279	1	-1.2269	2	2.0412
541	46	59	Block6	1	1284693	6240	Positive	16	Quanto intenso e l odore?	7	1843	3	76.894	2	0.53438	1	-6.4427	3	6.9818
542	46	59	Block6	2	1301989	6230	Positive	16	Quanto piacevole e l odore?	4	2374	3	75.6341	2	2.6233	2	-3.9991	2	-0.3326
543	46	59	Block6	3	1319886	6300	Positive	16	Quanto familiare e l odore?	7	2353	2	74.5024	3	-2.4601	3	-3.0705	2	-6.5953
544	46	60	Block5	1	1462911	6170	Negative	64	Quanto piacevole e l odore?	3	2169	3	70.2765	2	1.68	1	0.82217	2	7.0147
545	46	60	Block5	2	1480458	6140	Negative	64	Quanto familiare e l odore?	5	2935	2	74.4142	3	-5.7766	2	-7.2634	3	-7.9492
546	46	60	Block5	3	1499005	6380	Negative	64	Quanto intenso e l odore?	9	1451	3	74.4119	2	-0.014046	1	-5.9731	2	-6.5196
547	46	61	Block1	1	1641130	6200	Neutral	4	Quanto familiare e l odore?	9	1762	2	68.9628	2	-0.55669	3	-2.3468	2	-0.43458
548	46	61	Block1	2	1658293	6180	Neutral	4	Quanto intenso e l odore?	9	1849	2	64.9485	3	1.8168	2	1.9703	3	6.561
549	46	61	Block1	3	1675773	6400	Neutral	4	Quanto piacevole e l odore?	5	2963	2	70.9962	3	2.4132	3	-6.1323	2	-1.1197
550	46	62	Block4	1	1819632	6400	NoOdor	1	Quanto piacevole e l odore?	4	3369	2	67.2984	3	3.1434	2	-2.6055	2	-0.72935
551	46	62	Block4	2	1838429	6200	NoOdor	1	Quanto familiare e l odore?	5	2712	2	62.9489	2	4.0839	3	2.1319	2	5.4039
552	46	62	Block4	3	1856526	6180	NoOdor	1	Quanto intenso e l odore?	5	2647	3	73.7086	1	-2.0576	2	-9.2084	1	-8.9803
553	47	59	Block6	1	1599887	6230	Positive	16	Quanto piacevole e l odore?	6	3390	2	57.7801	2	0.53624	2	0.074455	1	0.25374
554	47	59	Block6	2	1618735	6240	Positive	16	Quanto intenso e l odore?	5	3198	2	56.2719	2	-0.64333	1	0.10006	2	1.1753
555	47	59	Block6	3	1637466	6300	Positive	16	Quanto familiare e l odore?	4	3138	2	55.7363	1	0.41914	2	2.3239	2	2.1568
556	47	60	Block5	1	1781275	6170	Negative	64	Quanto piacevole e l odore?	1	1793	2	55.956	2	2.4931	2	0.29833	2	5.8053
557	47	60	Block5	2	1798438	6140	Negative	64	Quanto familiare e l odore?	2	3384	2	56.78	2	-0.046143	2	0.37804	1	1.006
558	47	60	Block5	3	1817435	6380	Negative	64	Quanto intenso e l odore?	9	1151	2	57.1803	2	-3.2398	2	1.2972	1	0.9898
559	47	61	Block4	1	1959276	6200	NoOdor	1	Quanto familiare e l odore?	5	3871	2	59.3813	2	-0.22408	2	0.15297	2	-0.86551
560	47	61	Block4	2	1978558	6180	NoOdor	1	Quanto intenso e l odore?	3	2731	2	57.4683	2	-0.13513	2	4.073	2	-1.1522
561	47	61	Block4	3	1996921	6400	NoOdor	1	Quanto piacevole e l odore?	5	2806	2	58.2909	2	0.4997	2	-0.085415	2	0.91512
562	47	62	Block1	1	2140614	6400	Neutral	4	Quanto piacevole e l odore?	3	2611	2	54.561	2	1.569	2	2.8937	1	2.4112
563	47	62	Block1	2	2158627	6180	Neutral	4	Quanto intenso e l odore?	7	2442	2	52.9706	2	4.2255	2	2.9809	1	2.5951
564	47	62	Block1	3	2176474	6200	Neutral	4	Quanto familiare e l odore?	4	2469	2	59.2456	2	-3.5982	2	-1.9443	1	-0.78571
565	48	59	Block5	1	1257977	6140	Negative	64	Quanto familiare e l odore?	2	2900	2	65.7166	1	-11.0268	2	-7.9924	2	-6.2833
566	48	59	Block5	2	1276491	6380	Negative	64	Quanto intenso e l odore?	2	5620	3	61.9901	0	-5.6672	1	-8.901	1	-5.2003
567	48	59	Block5	3	1297524	6170	Negative	64	Quanto piacevole e l odore?	3	1932	2	67.4651	2	-15.6782	2	-9.6076	2	-1.1335
568	48	60	Block6	1	1440182	6230	Positive	16	Quanto piacevole e l odore?	3	3367	2	66.8851	3	-5.7651	2	-6.8772	2	-2.0165
569	48	60	Block6	2	1459079	6300	Positive	16	Quanto familiare e l odore?	4	3407	2	68.0088	2	-11.5283	2	-7.7983	2	-7.5722
570	48	60	Block6	3	1477944	6240	Positive	16	Quanto intenso e l odore?	6	2338	2	63.1124	1	-11.4382	3	2.9939	2	-1.2174
571	48	61	Block1	1	1621186	6400	Neutral	4	Quanto piacevole e l odore?	4	3799	2	68.6676	2	-12.2666	2	-8.6335	2	-2.3604
572	48	61	Block1	2	1640417	6200	Neutral	4	Quanto familiare e l odore?	4	4755	2	59.3104	2	-2.4722	2	-2.4137	2	-0.67884
573	48	61	Block1	3	1660582	6180	Neutral	4	Quanto intenso e l odore?	1	1372	2	71.1222	2	-18.454	1	-13.0979	2	-9.977
574	48	62	Block4	1	1802623	6180	NoOdor	1	Quanto intenso e l odore?	1	2266	1	46.4377	3	5.6826	2	6.0833	3	15.4013
575	48	62	Block4	2	1820320	6200	NoOdor	1	Quanto familiare e l odore?	9	3930	3	67.5503	0	-20.077	1	-12.3746	1	-8.4018
576	48	62	Block4	3	1839868	6400	NoOdor	1	Quanto piacevole e l odore?	9	2756	2	65.3996	2	-13.6172	2	-7.4907	2	1.8304
577	49	59	Block6	1	2133388	6230	Positive	16	Quanto piacevole e l odore?	4	1783	2	83.123	4	-1.6936	3	-4.0357	4	0.85552
578	49	59	Block6	2	2150651	6240	Positive	16	Quanto intenso e l odore?	7	2192	3	84.114	3	-1.0244	2	-9.6134	2	-2.4871
579	49	59	Block6	3	2168364	6300	Positive	16	Quanto familiare e l odore?	5	1602	3	86.2029	3	-0.29237	2	-11.038	2	-8.7809
580	49	60	Block1	1	2310856	6400	Neutral	4	Quanto piacevole e l odore?	4	2079	3	82.2371	2	-3.2629	2	-9.403	2	-1.0932
581	49	60	Block1	2	2328335	6180	Neutral	4	Quanto intenso e l odore?	4	1662	3	75.0274	2	-1.3631	3	16.371	2	1.8305
582	49	60	Block1	3	2345398	6200	Neutral	4	Quanto familiare e l odore?	8	849	2	70.0787	4	11.9943	2	-1.7429	4	11.6682
583	49	61	Block5	1	2486906	6170	Negative	64	Quanto piacevole e l odore?	5	1793	2	69.0016	2	-3.3565	3	-2.3271	3	6.5136
584	49	61	Block5	2	2504302	6380	Negative	64	Quanto intenso e l odore?	8	1536	3	70.9075	2	7.4953	1	-7.0026	2	-2.536
585	49	61	Block5	3	2521215	6140	Negative	64	Quanto familiare e l odore?	8	1139	3	91.5199	3	-8.95	3	-7.7139	2	-8.2946
586	49	62	Block4	1	2663039	6180	NoOdor	1	Quanto intenso e l odore?	2	1876	2	64.5851	2	-7.4691	2	-0.037918	2	-4.0909
587	49	62	Block4	2	2680336	6200	NoOdor	1	Quanto familiare e l odore?	1	2877	3	82.877	2	-0.72781	2	-14.2201	2	-11.1573
588	49	62	Block4	3	2698833	6400	NoOdor	1	Quanto piacevole e l odore?	6	990	3	76.0819	2	5.7089	1	-17.6338	2	-8.6633
589	50	59	Block1	1	2501298	6200	Neutral	4	Quanto familiare e l odore?	6	2050	2	67.9944	3	4.9087	3	2.7508	3	0.07122
590	50	59	Block1	2	2518761	6180	Neutral	4	Quanto intenso e l odore?	2	2915	3	80.4426	2	-1.0446	1	-20.8843	1	-30.5429
591	50	59	Block1	3	2537308	6400	Neutral	4	Quanto piacevole e l odore?	3	3852	2	68.806	3	3.1357	2	-6.5923	2	-7.26
592	50	60	Block6	1	2681884	6240	Positive	16	Quanto intenso e l odore?	7	2462	3	64.6207	2	10.9629	1	3.0438	1	0.40926
593	50	60	Block6	2	2699798	6230	Positive	16	Quanto piacevole e l odore?	4	2923	2	57.8907	3	22.5927	2	5.8475	2	-1.1826
594	50	60	Block6	3	2718245	6300	Positive	16	Quanto familiare e l odore?	6	2867	3	69.0605	2	10.4852	1	-4.8295	2	-6.4967
595	50	61	Block5	1	2861737	6140	Negative	64	Quanto familiare e l odore?	4	2341	2	69.1781	4	8.2546	2	-2.4962	2	-4.3892
596	50	61	Block5	2	2879684	6380	Negative	64	Quanto intenso e l odore?	10	1427	2	83.2914	4	-6.7562	1	-24.7844	3	-17.1922
597	50	61	Block5	3	2896497	6170	Negative	64	Quanto piacevole e l odore?	1	1238	3	73.3632	2	3.5599	1	-13.5419	2	-0.71228
598	50	62	Block4	1	3038438	6200	NoOdor	1	Quanto familiare e l odore?	4	3578	2	66.0011	4	11.1137	2	3.4392	2	-9.0832
599	50	62	Block4	2	3057419	6180	NoOdor	1	Quanto intenso e l odore?	4	2456	3	77.2646	2	5.1355	2	-7.4234	1	-13.8554
600	50	62	Block4	3	3075499	6400	NoOdor	1	Quanto piacevole e l odore?	6	1938	3	77.0004	1	-6.8223	2	-12.5182	1	-11.7127
601	51	59	Block1	1	1804081	6180	Neutral	4	Quanto intenso e l odore?	5	3929	2	59.5607	3	8.0624	2	5.4499	2	4.3595
602	51	59	Block1	2	1823413	6200	Neutral	4	Quanto familiare e l odore?	6	2923	2	65.3409	3	11.2631	3	4.7804	2	-6.0344
603	51	59	Block1	3	1841960	6400	Neutral	4	Quanto piacevole e l odore?	5	1859	2	61.1892	2	3.6534	3	2.7342	1	-4.1844
604	51	60	Block5	1	1984702	6380	Negative	64	Quanto intenso e l odore?	8	2664	2	64.7961	3	7.1463	2	-4.7292	2	-7.1374
605	51	60	Block5	2	2002749	6140	Negative	64	Quanto familiare e l odore?	6	3508	2	69.7617	2	-1.4221	2	-9.6871	3	-1.8984
606	51	60	Block5	3	2021663	6170	Negative	64	Quanto piacevole e l odore?	2	3375	3	77.737	2	1.5184	2	-6.8362	1	-17.5049
607	51	61	Block4	1	2165706	6180	NoOdor	1	Quanto intenso e l odore?	1	2080	2	67.7303	4	9.5048	1	-15.0926	2	-8.1219
608	51	61	Block4	2	2183402	6400	NoOdor	1	Quanto piacevole e l odore?	5	2275	2	70.8542	3	4.1932	2	-14.287	2	-18.4193
609	51	61	Block4	3	2201082	6200	NoOdor	1	Quanto familiare e l odore?	1	2548	3	71.6772	2	5.8365	2	0.66161	1	-4.822
610	51	62	Block6	1	2344358	6240	Positive	16	Quanto intenso e l odore?	6	2490	3	65.3263	1	5.8444	2	6.2321	1	-11.0572
611	51	62	Block6	2	2362305	6230	Positive	16	Quanto piacevole e l odore?	10	1980	2	69.4642	3	10.0183	3	6.3453	2	-15.4389
612	51	62	Block6	3	2379818	6300	Positive	16	Quanto familiare e l odore?	10	1811	2	67.7286	3	4.2962	1	-10.6603	2	-10.2192
613	52	59	Block4	1	901525	6200	NoOdor	1	Quanto familiare e l odore?	NA	0	3	94.2902	4	4.0479	3	0.26871	3	-2.5238
614	52	59	Block4	2	922424	6180	NoOdor	1	Quanto intenso e l odore?	1	2322	3	91.4339	4	6.9016	3	4.8653	4	1.7906
615	52	59	Block4	3	940371	6400	NoOdor	1	Quanto piacevole e l odore?	5	1781	3	93.8522	4	-0.97372	2	-7.2148	3	-3.3025
616	52	60	Block5	1	1083029	6380	Negative	64	Quanto intenso e l odore?	7	2246	3	86.6625	4	21.4168	3	0.71819	3	7.1623
617	52	60	Block5	2	1100642	6140	Negative	64	Quanto familiare e l odore?	7	2290	3	88.6325	4	14.8774	2	-10.318	3	7.4935
618	52	60	Block5	3	1118322	6170	Negative	64	Quanto piacevole e l odore?	1	1594	3	88.3503	4	9.4271	3	1.8296	3	9.2152
619	52	61	Block6	1	1260630	6230	Positive	16	Quanto piacevole e l odore?	2	3034	3	82.6184	4	15.1311	2	-2.9702	2	0.70682
620	52	61	Block6	2	1279144	6240	Positive	16	Quanto intenso e l odore?	7	2926	4	92.1421	2	0.50388	1	-5.9453	2	-3.1962
621	52	61	Block6	3	1297592	6300	Positive	16	Quanto familiare e l odore?	6	2807	3	97.4537	4	-0.55312	3	-6.8184	3	-5.6471
622	52	62	Block1	1	1441300	6400	Neutral	4	Quanto piacevole e l odore?	5	2676	3	97.0125	3	0.64006	2	-22.8534	3	-12.227
623	52	62	Block1	2	1459381	6200	Neutral	4	Quanto familiare e l odore?	6	2767	3	92.0772	2	-5.2567	3	-9.0674	3	2.1043
624	52	62	Block1	3	1477561	6180	Neutral	4	Quanto intenso e l odore?	4	2291	3	91.9124	4	7.7849	2	-6.099	3	-1.1139
625	53	59	Block5	1	889679	6380	Negative	64	Quanto intenso e l odore?	5	3915	2	72.4387	3	3.3464	3	-3.9526	2	-1.7143
626	53	59	Block5	2	908994	6170	Negative	64	Quanto piacevole e l odore?	5	4318	3	70.4238	2	6.2379	1	-1.9555	2	-4.7485
627	53	59	Block5	3	928692	6140	Negative	64	Quanto familiare e l odore?	6	3635	2	67.4563	3	5.7412	2	1.6114	3	-2.979
628	53	60	Block1	1	1073218	6400	Neutral	4	Quanto piacevole e l odore?	2	2607	3	69.811	2	6.8047	2	4.712	1	-2.3726
629	53	60	Block1	2	1091249	6200	Neutral	4	Quanto familiare e l odore?	8	3624	2	68.3836	3	4.2202	3	1.4759	2	-2.0872
630	53	60	Block1	3	1110280	6180	Neutral	4	Quanto intenso e l odore?	7	5621	3	68.6908	1	2.9015	2	1.4903	1	-5.6342
631	53	61	Block4	1	1256591	6200	NoOdor	1	Quanto familiare e l odore?	4	5719	2	67.6387	3	5.0224	2	-0.34004	2	-3.8605
632	53	61	Block4	2	1277723	6180	NoOdor	1	Quanto intenso e l odore?	2	2571	2	67.5301	3	8.9481	2	-3.4062	3	-1.0722
633	53	61	Block4	3	1295904	6400	NoOdor	1	Quanto piacevole e l odore?	4	3092	2	66.0258	3	6.2065	2	-0.38582	2	-2.9004
634	53	62	Block6	1	1439746	6240	Positive	16	Quanto intenso e l odore?	8	3219	2	66.9015	3	9.5157	3	-1.7767	2	-3.2558
635	53	62	Block6	2	1458494	6300	Positive	16	Quanto familiare e l odore?	7	2892	3	67.7974	2	7.7527	1	-3.2924	1	-5.0693
636	53	62	Block6	3	1476841	6230	Positive	16	Quanto piacevole e l odore?	5	2561	3	69.2111	2	5.6957	1	-3.9744	1	-6.0003
637	54	59	Block5	1	1640689	6170	Negative	64	Quanto piacevole e l odore?	3	2778	1	51.0454	3	2.4506	2	-0.43596	3	2.5798
638	54	59	Block5	2	1658836	6140	Negative	64	Quanto familiare e l odore?	7	2456	2	52.0486	2	0.92124	1	-3.217	1	-1.9923
639	54	59	Block5	3	1676900	6380	Negative	64	Quanto intenso e l odore?	8	1817	1	50.095	3	0.36062	2	-0.49822	2	2.3706
640	54	60	Block1	1	1819408	6200	Neutral	4	Quanto familiare e l odore?	5	2870	1	49.2544	3	4.9248	2	-0.439	2	-0.11155
641	54	60	Block1	2	1837688	6180	Neutral	4	Quanto intenso e l odore?	5	2699	1	47.2681	3	5.2578	2	1.184	3	4.1021
642	54	60	Block1	3	1856019	6400	Neutral	4	Quanto piacevole e l odore?	5	2528	2	52.7606	2	2.0468	1	-1.9556	2	0.72847
643	54	61	Block6	1	1999277	6230	Positive	16	Quanto piacevole e l odore?	3	2999	1	50.2559	3	8.5387	3	-0.13985	2	2.5874
644	54	61	Block6	2	2017808	6300	Positive	16	Quanto familiare e l odore?	7	1985	2	52.9228	2	1.3062	1	-3.3832	1	0.2556
645	54	61	Block6	3	2035271	6240	Positive	16	Quanto intenso e l odore?	9	2053	2	53.5749	2	-0.29886	1	-0.80975	2	-3.808
646	54	62	Block4	1	2177996	6180	NoOdor	1	Quanto intenso e l odore?	2	2997	1	53.3278	3	-4.153	2	-3.892	2	-3.5896
647	54	62	Block4	2	2196627	6400	NoOdor	1	Quanto piacevole e l odore?	5	2774	2	55.2723	1	-5.8215	2	-7.0526	1	-7.1151
648	54	62	Block4	3	2214824	6200	NoOdor	1	Quanto familiare e l odore?	1	2686	1	59.651	3	-7.7613	2	-9.8527	3	-7.5557
649	55	59	Block1	1	600968	6180	Neutral	4	Quanto intenso e l odore?	6	4572	2	70.1533	3	-1.5545	2	-1.2816	4	6.1768
650	55	59	Block1	2	621167	6400	Neutral	4	Quanto piacevole e l odore?	4	5703	2	61.7094	3	9.9277	3	20.7749	3	8.3588
651	55	59	Block1	3	642299	6200	Neutral	4	Quanto familiare e l odore?	3	2415	2	65.5942	4	22.0064	4	20.0605	3	6.9952
652	55	60	Block6	1	785491	6300	Positive	16	Quanto familiare e l odore?	2	5300	2	76.7424	3	-7.7452	3	-0.87573	3	2.1347
653	55	60	Block6	2	806240	6230	Positive	16	Quanto piacevole e l odore?	3	2550	2	72.5511	3	2.1934	3	-3.6347	2	-1.9341
654	55	60	Block6	3	824271	6240	Positive	16	Quanto intenso e l odore?	2	2789	2	64.6164	4	20.5261	3	18.2323	3	12.7435
655	55	61	Block5	1	967713	6140	Negative	64	Quanto familiare e l odore?	2	2716	3	88.8602	2	-12.6095	2	-11.8421	2	-18.3861
656	55	61	Block5	2	986043	6380	Negative	64	Quanto intenso e l odore?	2	3402	2	74.8189	3	-11.2116	3	6.5613	2	-8.962
657	55	61	Block5	3	1004841	6170	Negative	64	Quanto piacevole e l odore?	1	2713	3	77.0735	2	4.7109	2	-4.2676	2	-0.45553
658	55	62	Block4	1	1148449	6400	NoOdor	1	Quanto piacevole e l odore?	NA	0	3	68.9947	2	6.5062	2	13.9184	2	1.3462
659	55	62	Block4	2	1169332	6180	NoOdor	1	Quanto intenso e l odore?	5	1877	3	91.9031	2	-16.4529	2	-18.2182	1	-36.6318
660	55	62	Block4	3	1186628	6200	NoOdor	1	Quanto familiare e l odore?	1	4066	3	75.4208	1	-5.568	3	9.0724	2	7.206
661	56	59	Block1	1	2104705	6400	Neutral	4	Quanto piacevole e l odore?	7	2462	2	59.8695	2	9.7923	3	7.1709	2	-1.9569
662	56	59	Block1	2	2122569	6200	Neutral	4	Quanto familiare e l odore?	8	1112	2	68.8911	3	-1.4364	2	-8.9599	2	-5.2167
663	56	59	Block1	3	2139098	6180	Neutral	4	Quanto intenso e l odore?	4	2474	2	54.1843	1	-3.0622	2	-1.6376	1	-5.5436
664	56	60	Block6	1	2282290	6230	Positive	16	Quanto piacevole e l odore?	4	1750	2	72.3588	2	-12.5282	2	-11.652	2	-12.073
665	56	60	Block6	2	2299520	6240	Positive	16	Quanto intenso e l odore?	8	1831	1	48.9393	3	8.4795	3	3.2191	2	7.0077
666	56	60	Block6	3	2316883	6300	Positive	16	Quanto familiare e l odore?	5	1297	2	51.6388	2	10.7892	2	11.3353	2	5.6847
667	56	61	Block5	1	2459058	6380	Negative	64	Quanto intenso e l odore?	5	2293	2	56.3126	2	7.2305	2	5.5857	2	3.1485
668	56	61	Block5	2	2476721	6140	Negative	64	Quanto familiare e l odore?	5	2395	1	47.9695	4	16.1284	2	3.5741	3	9.1694
669	56	61	Block5	3	2494518	6170	Negative	64	Quanto piacevole e l odore?	2	1020	2	53.7631	1	1.6139	2	5.0644	3	13.1445
670	56	62	Block4	1	2636209	6180	NoOdor	1	Quanto intenso e l odore?	1	3499	2	66.3441	2	-5.1885	2	-2.7313	2	-11.0926
671	56	62	Block4	2	2655340	6400	NoOdor	1	Quanto piacevole e l odore?	5	4900	2	58.2396	2	0.75188	2	0.4753	2	3.3193
672	56	62	Block4	3	2675672	6200	NoOdor	1	Quanto familiare e l odore?	1	2677	2	56.5447	2	4.1829	2	7.9437	3	6.6616
673	57	59	Block1	1	836640	6180	Neutral	4	Quanto intenso e l odore?	6	4553	2	65.0954	2	-0.28712	2	-2.7536	2	-4.5588
674	57	59	Block1	2	856822	6400	Neutral	4	Quanto piacevole e l odore?	5	4543	2	62.177	2	1.6913	2	0.16588	2	-1.236
675	57	59	Block1	3	876787	6200	Neutral	4	Quanto familiare e l odore?	7	4594	2	68.1221	2	-5.7579	2	-5.5633	3	-5.3692
676	57	60	Block5	1	1022248	6380	Negative	64	Quanto intenso e l odore?	9	4148	2	65.5656	3	0.94688	2	3.5704	2	-3.4214
677	57	60	Block5	2	1041779	6140	Negative	64	Quanto familiare e l odore?	9	3007	2	70.2639	2	-7.1597	2	-9.0715	2	-9.9299
678	57	60	Block5	3	1060176	6170	Negative	64	Quanto piacevole e l odore?	1	2079	2	65.8185	2	-1.318	3	-1.2806	2	1.1454
679	57	61	Block4	1	1203135	6400	NoOdor	1	Quanto piacevole e l odore?	6	3211	2	66.2819	2	-0.64961	3	-2.4955	2	-6.1741
680	57	61	Block4	2	1221749	6180	NoOdor	1	Quanto intenso e l odore?	1	2457	2	63.7566	2	1.4002	2	-0.90412	3	-2.894
681	57	61	Block4	3	1239629	6200	NoOdor	1	Quanto familiare e l odore?	1	3085	2	72.5132	3	0.53857	3	-7.7519	2	-7.9395
682	57	62	Block6	1	1383438	6230	Positive	16	Quanto piacevole e l odore?	1	4657	2	62.2955	2	4.43	3	1.4957	2	-0.30543
683	57	62	Block6	2	1403620	6300	Positive	16	Quanto familiare e l odore?	7	3006	2	67.1802	2	-4.3634	3	-6.4014	2	-2.4878
684	57	62	Block6	3	1422101	6240	Positive	16	Quanto intenso e l odore?	10	1501	2	64.9721	2	-0.81585	2	-1.2353	3	7.4474
685	58	59	Block1	1	1104729	6400	Neutral	4	Quanto piacevole e l odore?	8	3680	2	68.7311	2	-4.3452	3	0.43504	2	-2.959
686	58	59	Block1	2	1123826	6200	Neutral	4	Quanto familiare e l odore?	4	2863	3	79.581	3	15.5102	1	-18.4829	3	-3.5964
687	58	59	Block1	3	1142090	6180	Neutral	4	Quanto intenso e l odore?	3	3257	2	68.1138	3	2.623	3	-2.342	3	7.0734
688	58	60	Block6	1	1286083	6240	Positive	16	Quanto intenso e l odore?	7	3559	3	72.3547	1	-1.4947	2	-0.71052	2	1.0029
689	58	60	Block6	2	1305097	6230	Positive	16	Quanto piacevole e l odore?	5	3006	3	73.6265	2	1.936	1	-11.4004	2	-0.26891
690	58	60	Block6	3	1323628	6300	Positive	16	Quanto familiare e l odore?	6	2608	2	71.9333	3	-0.16844	2	-3.4189	3	2.8303
691	58	61	Block5	1	1466904	6170	Negative	64	Quanto piacevole e l odore?	3	2377	3	77.9037	2	-7.4107	1	-13.6007	2	-6.9756
692	58	61	Block5	2	1484650	6140	Negative	64	Quanto familiare e l odore?	1	1928	3	77.7337	1	-8.9376	2	-14.848	1	-6.2225
693	58	61	Block5	3	1502164	6380	Negative	64	Quanto intenso e l odore?	4	2258	2	73.1765	3	-2.2961	2	-6.3628	4	10.5106
694	58	62	Block4	1	1645122	6200	NoOdor	1	Quanto familiare e l odore?	4	3360	3	74.3395	2	-0.62634	1	-5.8373	2	-3.4466
695	58	62	Block4	2	1663886	6180	NoOdor	1	Quanto intenso e l odore?	2	2191	3	73.1818	2	3.0867	1	-3.9246	3	6.2926
696	58	62	Block4	3	1681683	6400	NoOdor	1	Quanto piacevole e l odore?	5	2549	3	70.5561	2	8.9216	1	-7.9401	2	5.7279
697	59	59	Block4	1	1750142	6180	NoOdor	1	Quanto intenso e l odore?	NA	0	2	60.2654	2	7.6231	3	4.6961	2	0.29378
698	59	59	Block4	2	1771074	6200	NoOdor	1	Quanto familiare e l odore?	1	2621	3	72.6119	1	-1.8201	2	-4.4052	1	-5.8585
699	59	59	Block4	3	1789305	6400	NoOdor	1	Quanto piacevole e l odore?	5	2763	2	66.7241	3	-0.14201	2	-1.8821	3	2.2031
700	59	60	Block5	1	1932947	6380	Negative	64	Quanto intenso e l odore?	8	2434	2	68.8649	3	-0.83939	2	-5.1647	3	-4.4426
701	59	60	Block5	2	1950777	6170	Negative	64	Quanto piacevole e l odore?	1	1369	2	65.1085	2	-1.4801	2	-5.7289	2	-5.9278
702	59	60	Block5	3	1967507	6140	Negative	64	Quanto familiare e l odore?	3	1622	2	61.9066	2	0.72039	3	3.2009	2	-1.2289
703	59	61	Block1	1	2109832	6200	Neutral	4	Quanto familiare e l odore?	4	3015	2	61.5901	3	4.7472	2	1.5094	2	2.2573
704	59	61	Block1	2	2128479	6400	Neutral	4	Quanto piacevole e l odore?	6	2540	2	69.191	2	-3.1308	2	-5.5753	3	-6.6471
705	59	61	Block1	3	2146426	6180	Neutral	4	Quanto intenso e l odore?	6	4061	2	69.5666	3	-2.4633	2	-5.737	2	-6.4737
706	59	62	Block6	1	2291236	6240	Positive	16	Quanto intenso e l odore?	8	2110	2	63.6561	3	6.5721	2	-1.7189	2	-1.653
707	59	62	Block6	2	2308866	6300	Positive	16	Quanto familiare e l odore?	5	1652	2	66.2088	3	3.5731	2	-6.8766	2	-0.29096
708	59	62	Block6	3	2325979	6230	Positive	16	Quanto piacevole e l odore?	3	1866	2	64.527	3	2.8953	2	-3.7222	2	-1.4317
709	60	59	Block6	1	1078029	6300	Positive	16	Quanto familiare e l odore?	7	2658	3	64.853	1	1.7968	1	1.4064	2	3.4648
710	60	59	Block6	2	1096160	6240	Positive	16	Quanto intenso e l odore?	8	2981	3	66.238	1	1.3567	1	-1.0436	2	0.69311
711	60	59	Block6	3	1114607	6230	Positive	16	Quanto piacevole e l odore?	6	2378	2	66.3408	2	-1.8413	3	-2.8552	2	0.48006
712	60	60	Block5	1	1257665	6170	Negative	64	Quanto piacevole e l odore?	2	1897	2	67.1165	3	0.17133	2	-2.768	3	-0.29028
713	60	60	Block5	2	1274929	6140	Negative	64	Quanto familiare e l odore?	5	3710	2	65.2788	3	1.0191	2	-0.38407	2	-0.36633
714	60	60	Block5	3	1294243	6380	Negative	64	Quanto intenso e l odore?	7	2426	2	64.829	3	1.0777	2	0.058144	3	1.645
715	60	61	Block1	1	1437368	6200	Neutral	4	Quanto familiare e l odore?	4	3723	2	63.875	2	1.8586	2	-0.66478	3	-0.0063248
716	60	61	Block1	2	1456483	6180	Neutral	4	Quanto intenso e l odore?	4	1842	3	65.9466	1	-2.1382	1	-1.6477	2	-0.036049
717	60	61	Block1	3	1473946	6400	Neutral	4	Quanto piacevole e l odore?	5	3817	3	64.4675	1	0.20286	1	-1.9158	1	0.077332
718	60	62	Block4	1	1618439	6200	NoOdor	1	Quanto familiare e l odore?	2	3823	2	63.9319	2	1.6343	3	-0.7748	2	0.19897
719	60	62	Block4	2	1637887	6400	NoOdor	1	Quanto piacevole e l odore?	5	4671	2	62.2668	2	1.9963	2	0.93051	3	1.2226
720	60	62	Block4	3	1657969	6180	NoOdor	1	Quanto intenso e l odore?	1	2011	2	66.1696	3	0.52522	2	-2.3709	2	-2.6583
721	61	59	Block5	1	909267	6380	Negative	64	Quanto intenso e l odore?	5	2828	2	54.2368	2	11.3535	3	17.3211	1	3.0197
722	61	59	Block5	2	927481	6170	Negative	64	Quanto piacevole e l odore?	3	2910	2	55.8917	2	10.0311	2	3.5383	1	-17.1963
723	61	59	Block5	3	945745	6140	Negative	64	Quanto familiare e l odore?	1	3395	2	60.322	3	6.5026	2	2.7596	3	15.9327
724	61	60	Block1	1	1090038	6400	Neutral	4	Quanto piacevole e l odore?	7	3336	1	43.3157	3	6.0956	2	6.8598	2	-4.9062
725	61	60	Block1	2	1108802	6200	Neutral	4	Quanto familiare e l odore?	6	3484	2	60.9571	1	-13.919	1	-12.7597	1	-21.4094
726	61	60	Block1	3	1127700	6180	Neutral	4	Quanto intenso e l odore?	3	2550	2	47.4953	1	7.3064	2	10.3183	2	5.6167
727	61	61	Block4	1	1270942	6200	NoOdor	1	Quanto familiare e l odore?	5	2791	2	48.6473	1	9.9136	2	11.5072	3	23.4476
728	61	61	Block4	2	1289356	6400	NoOdor	1	Quanto piacevole e l odore?	4	3691	2	53.5396	2	6.3368	3	11.3963	2	21.3055
729	61	61	Block4	3	1308454	6180	NoOdor	1	Quanto intenso e l odore?	7	2246	2	60.9769	2	-2.1689	3	7.9914	3	9.9816
730	61	62	Block6	1	1451445	6240	Positive	16	Quanto intenso e l odore?	8	3067	2	53.9516	1	-5.298	2	7.8853	2	9.3963
731	61	62	Block6	2	1469959	6230	Positive	16	Quanto piacevole e l odore?	9	2959	2	55.3381	2	8.3289	2	9.6953	3	12.4266
732	61	62	Block6	3	1488423	6300	Positive	16	Quanto familiare e l odore?	8	3417	2	39.9166	2	16.9164	2	24.9938	2	27.7995
733	62	59	Block5	1	985509	6170	Negative	64	Quanto piacevole e l odore?	1	3174	2	67.6014	3	0.23956	2	-2.7575	3	0.62527
734	62	59	Block5	2	1004056	6140	Negative	64	Quanto familiare e l odore?	6	3658	2	62.9816	3	4.4638	2	4.8907	3	0.66058
735	62	59	Block5	3	1023304	6380	Negative	64	Quanto intenso e l odore?	10	2034	3	66.8396	1	-3.6012	2	4.5727	1	1.6164
736	62	60	Block4	1	1166029	6200	NoOdor	1	Quanto familiare e l odore?	2	5825	3	66.2384	1	-1.9835	1	-0.88584	2	2.77
737	62	60	Block4	2	1187262	6180	NoOdor	1	Quanto intenso e l odore?	2	2607	2	67.1112	3	-1.7262	2	-1.8798	2	-8.326
738	62	60	Block4	3	1205492	6400	NoOdor	1	Quanto piacevole e l odore?	1	5969	2	59.3033	2	3.7644	2	7.2942	3	12.4423
739	62	61	Block1	1	1352137	6180	Neutral	4	Quanto intenso e l odore?	6	3496	3	74.8792	2	-0.36754	1	-7.5258	2	-3.5678
740	62	61	Block1	2	1371251	6400	Neutral	4	Quanto piacevole e l odore?	1	3849	2	59.7504	2	5.1229	2	8.2546	3	9.7042
741	62	61	Block1	3	1390532	6200	Neutral	4	Quanto familiare e l odore?	1	1820	2	71.3549	3	-0.8511	3	0.73529	3	3.9337
742	62	62	Block6	1	1533074	6240	Positive	16	Quanto intenso e l odore?	5	3792	2	69.4986	3	-2.4802	2	-2.9147	3	-2.9993
743	62	62	Block6	2	1552388	6300	Positive	16	Quanto familiare e l odore?	4	3181	3	67.615	1	3.8388	2	-3.2468	1	-2.8427
744	62	62	Block6	3	1571019	6230	Positive	16	Quanto piacevole e l odore?	2	4519	2	63.309	3	5.8853	2	3.18	3	10.0764
745	63	59	Block6	1	1194693	6240	Positive	16	Quanto intenso e l odore?	3	2862	2	61.687	2	4.0311	2	0.16053	2	-2.8041
746	63	59	Block6	2	1212991	6230	Positive	16	Quanto piacevole e l odore?	6	4203	2	56.9704	2	4.2479	2	3.2357	1	-2.8457
747	63	59	Block6	3	1232722	6300	Positive	16	Quanto familiare e l odore?	2	3660	3	63.2972	1	5.9872	1	-5.1865	1	-7.4901
748	63	60	Block4	1	1377048	6180	NoOdor	1	Quanto intenso e l odore?	1	2499	2	58.0142	2	8.6085	3	4.6332	2	1.075
749	63	60	Block4	2	1394962	6200	NoOdor	1	Quanto familiare e l odore?	NA	0	2	59.1621	2	-0.1241	2	-1.5614	2	0.23609
750	63	60	Block4	3	1416078	6400	NoOdor	1	Quanto piacevole e l odore?	1	2661	2	61.4289	2	7.6968	2	-4.08	2	-2.2964
751	63	61	Block5	1	1559620	6380	Negative	64	Quanto intenso e l odore?	7	2603	2	68.8835	2	-4.3427	2	-10.2156	2	-11.9027
752	63	61	Block5	2	1577600	6140	Negative	64	Quanto familiare e l odore?	8	1293	2	61.7026	2	5.8903	2	-2.738	2	-4.8384
753	63	61	Block5	3	1594296	6170	Negative	64	Quanto piacevole e l odore?	1	1441	2	64.6621	3	5.2349	2	-4.4696	2	-8.2642
754	63	62	Block1	1	1736437	6200	Neutral	4	Quanto familiare e l odore?	6	2581	2	63.4234	3	2.2143	1	-9.378	2	-6.0098
755	63	62	Block1	2	1754634	6400	Neutral	4	Quanto piacevole e l odore?	5	2369	2	65.2836	2	2.6476	2	-6.0663	2	-8.5698
756	63	62	Block1	3	1772398	6180	Neutral	4	Quanto intenso e l odore?	5	2198	2	60.0309	2	9.06	2	-5.3438	2	-4.8372
757	64	59	Block4	1	779705	6200	NoOdor	1	Quanto familiare e l odore?	1	3798	2	67.7343	2	-1.7321	3	-1.9783	2	-4.6055
758	64	59	Block4	2	799120	6400	NoOdor	1	Quanto piacevole e l odore?	1	2227	2	66.6304	2	-2.4906	2	-4.2247	3	3.1865
759	64	59	Block4	3	816750	6180	NoOdor	1	Quanto intenso e l odore?	1	3019	2	63.0628	2	5.1497	3	0.9219	3	9.5901
760	64	60	Block5	1	960442	6170	Negative	64	Quanto piacevole e l odore?	1	2498	2	77.4083	3	-10.6779	2	-10.2074	3	-8.831
761	64	60	Block5	2	978322	6140	Negative	64	Quanto familiare e l odore?	3	3492	3	74.3759	1	-8.8739	1	-10.6388	2	-6.9508
762	64	60	Block5	3	997420	6380	Negative	64	Quanto intenso e l odore?	8	1364	3	75.9174	1	-8.5814	2	-5.6847	2	0.9858
763	64	61	Block6	1	1139511	6230	Positive	16	Quanto piacevole e l odore?	3	2740	2	69.2203	3	-1.5179	2	-4.2231	3	1.259
764	64	61	Block6	2	1157725	6240	Positive	16	Quanto intenso e l odore?	3	1401	2	68.8059	2	-4.4484	3	-3.3325	2	-0.94635
765	64	61	Block6	3	1174654	6300	Positive	16	Quanto familiare e l odore?	3	3001	3	73.3924	1	-8.9213	1	-8.8915	2	0.10435
766	64	62	Block1	1	1318346	6200	Neutral	4	Quanto familiare e l odore?	5	4442	2	70.7499	3	-4.0859	2	-4.8252	3	-3.6915
767	64	62	Block1	2	1338178	6180	Neutral	4	Quanto intenso e l odore?	8	3648	2	72.3806	2	-11.0696	3	-6.6669	2	-7.5006
768	64	62	Block1	3	1357459	6400	Neutral	4	Quanto piacevole e l odore?	2	2976	2	73.3851	2	-10.9132	3	-7.8889	2	-2.1548
